# Supplementary material for: Modeling Overall Survival in Patients With Pancreatic Cancer From a Pooled Analysis of Phase II Trials
Source: Cancer Med. 2024 Oct 10;13(19):e70289. doi: 10.1002/cam4.70289 (PMC11465028; doi:10.1002/cam4.70289)
Supplement: Supplementary file 6 — Table S3. [file CAM4-13-e70289-s006.xlsx]

## Sheet: raw
Sl.	PMID	Page	Year	Stage	Subtype	Previously treated?	N	ORR(%)	PFS/TTP	DFS	OS	Treatment Size	Targeted Therapy	T1	T2	T3	T4	T5	T6	T7	T8	T9	Notes
1	30608598	1	2019	Excluded	endpoint absent	Abstract
2	28614627		2017	Excluded	endpoint absent	Title
3	33475684		2021	Excluded	endpoint absent	Full text
4	34237249		2021	Advanced	PDAC	no	170		18.3		24.9	4	2	SBRT	pembrolizumab	trametinib	surgery
	34237249		2021	Advanced	PDAC	no	170		15.6		22.4	3	0	SBRT	gemcitabine	surgery
5	29800971		2018	Early stage	PDAC	no	48		14.7		37.7	6	0	surgery	fluorouracil	irinotecan	oxaliplatin	capecitabine	RT
6	33662100		2021	Advanced	PDAC	yes	46		3.7		9.9	2	1	olaparib
7	35258510		2022	Excluded	endpoint absent	Abstract
8	29462005		2018	Early stage	PDAC	no	27	5.8			21	3	0	gemcitabine	RT	surgery
9	32535711		2020	Advanced	PDAC	no	43	26.7	4		7.6	2	0	gemcitabine	oxaliplatin
10	32638040		2021	Excluded	Protocol	Abstract
11	33164066		2021	Early stage	PDAC	no	51		10.1		19	4	0	tegafur	gimeracil	oteracil	RT	gemcitabine
	33164066		2021	Early stage	PDAC	no	49		10.4		17.2	4	0	gemcitabine	tegafur	gimeracil	oteracil	RT
12	33217500		2021	Early stage	PDAC	no	39		10.7		18	5	0	folinic acid	fluorouracil	irinotecan	oxaliplatin	SBRT
13	32251119		2020	Advanced	PDAC	no	13	38.1	11.9		15.1	5	0	folinic acid	fluorouracil	oxaliplatin	gemcitabine	IMRT
14	30411217		2019	Advanced	PDAC	no	49	32.7	10.8		20.7	3	0	gemcitabine	S-1	leucovorin
15	25867139		2015	Advanced	PDAC	no	100		3.71		8.36	2	1	elpamotide	gemcitabine
	25867139		2015	Advanced	PDAC	no	53		3.75		8.54	1	0	gemcitabine
16	16855011		2006	Advanced	PDAC	no	10	40			13	3	0	5-fluorouracil	cisplatin	HART
	16855011		2006	Advanced	PDAC	no	10	30			5	3	0	5-fluorouracil	cisplatin	HART
17	15793221		2005	Advanced	PDAC	yes	43		2		3.1	1	1	rubitecan									TTP
18	27861852		2017	Excluded	endpoint absent	Abstract
19	33421976		2021	Early stage	PDAC	yes	74			15	33	4	0	gemcitabine	cisplatin	RT	surgery						DFS
20	16258101		2005	Advanced	PDAC	no	52		5.4		8.8	2	1	gemcitabine	bevacizumab
21	11747327		2001	Excluded	endpoint absent	Full text
22	28702772		2017	Advanced	PDAC	yes	18		1.4		3.1	1	1	erlotinib
23	33835961		2021	Early stage	PDAC	no	32			16.4	36.4	3	1	gemcitabine	Nafamostat Mesilate	surgery							DFS
24	24237633		2013	Advanced	PDAC	no	29		1.8		4.7	1	1	vaccine
25	24574334		2014	Advanced	PDAC	yes	36		2.1		3.3	2	2	sorafenib	erlotinib
26	32114502		2020	Advanced	PDAC	yes	37	0	1.4			1	1	acalabrutinib
	32114502		2020	Advanced	PDAC	yes	40	7.9	1.4			2	2	acalabrutinib	pembrolizumab
27	20216081		2010	Advanced	PDAC	no	21	9			18	3	1	gemcitabine	irinotecan	celecoxib
28	22307213		2013	Advanced	PDAC	yes	19		1.7		7.3	1	0	nab-paclitaxel
29	24916038		2014	Advanced	PDAC	yes	20		2.5		6.1	1	1	CIK cells
30	30917842		2019	Excluded	endpoint absent	Full text
31	29061632		2017	Excluded	endpoint absent	Full text
32	23393373		2013	Advanced	PDAC	no	32	6	2.1		4.3	2	1	erlotinib	capecitabine
33	32638367		2020	Excluded	endpoint absent	Abstract
34	16638094		2006	Advanced	PDAC	no	42	22	4.1		6.9	3	0	gemcitabine	5-fluorouracil	folinic acid
35	22838644		2012	Excluded	other cancer	Abstract
36	27909037		2016	Excluded	endpoint absent	Full text
37	26507197		2015	Advanced	PDAC	yes	17		2.6		5.2	2	1	lapatinib	capecitabine
38	15361639		2003	Advanced	PDAC	no	21	4.1			6.8	3	0	5-fluorouracil	trimetrexate	folinic acid
39	20682649		2010	Early stage	PDAC	no	35		3.1		7.2	2	0	gemcitabine	etoposide								TTP
40	31314957		2019	Advanced	PDAC	no	39		4.9		9.2	2	0	nab-paclitaxel	gemcitabine
	31314957		2019	Advanced	PDAC	no	75		5.9		11.4	3	0	nab-paclitaxel	folinic acid	fluorouracil
41	30051975		2018	Advanced	PDAC	no	41		4.9		8	3	2	LY2495655	gemcitabine	erlotinib
	30051975		2018	Advanced	PDAC	no	42		6.9		9.8	3	2	LY2495655	gemcitabine	erlotinib
	30051975		2018	Advanced	PDAC	no	41		8.2		10.5	2	1	gemcitabine	erlotinib
42	25252602		2015	Early stage	PDAC	no	33		8.7		18.9	1	0	surgery									TTP
	25252602		2015	Early stage	PDAC	no	33		8.4		25	4	0	gemcitabine	cisplatin	surgery	RT						TTP
43	24612467		2014	Excluded	Protocol	Title
44	28935773		2017	Advanced	PDAC	no	66		2.7		5.3	3	1	gemcitabine	nab-paclitaxel	apatorsen
	28935773		2017	Advanced	PDAC	no	66		3.8		6.9	2	0	gemcitabine	nab-paclitaxel
45	11404504		2001	Excluded	endpoint absent	Abstract
46	18437079		2008	Advanced	PDAC	yes	9		1.5		3.9	1	1	imatinib mesylate									TTP
47	8826609		1996	Advanced	PDAC	no	27		1.75		4.4	1	1	topotecan									TTP
48	11496326		2001	Advanced	PDAC	no	21		3.5		6.5	2	0	gemcitabine	epirubicin								TTP
49	26459175		2016	Advanced	PDAC	no	31		4.9		6.8	1	0	metformin
50	35970035	1	2022	Advanced	PDAC	no	45	51.1	6.9		15.8	5	0	tegafur	gimeracil	oteracil	irinotecan	oxaliplatin
51	28719890	2	2017	Excluded	endpoint absent	Full text
52	25833230		2015	Advanced	PDAC	yes	29			14.6	21.5	2	0	S1	surgery								DFS
	25833230		2015	Advanced	PDAC	yes	28			10.5	18	2	0	gemcitabine	surgery								DFS
53	33588150		2021	Advanced	PDAC	no	79		3.9		7.3	2	1	afatinib	gemcitabine
	33588150		2021	Advanced	PDAC	no	40		3.9		7.4	1	0	gemcitabine
54	17762761		2007	Advanced	PDAC	no	36		5.4		9.4	2	0	docetaxel	irinotecan								TTP
55	19968498		2010	Advanced	PDAC	no	56		2.8		6.5	1	0	paclitaxel
56	18398614		2009	Advanced	PDAC	yes	40		2		4.5	3	0	tegafur	gimeracil	oteracil
57	16721372		2006	Advanced	PDAC	no	33		5.4		12.5	4	0	tegafur	gimeracil	oteracil	gemcitabine						TTP
58	20803052		2012	Advanced	PDAC	no	13		3.2		4	2	1	gemcitabine	sorafenib
59	31746632		2019	Advanced	PDAC	yes	20		1.7		2.9	1	1	regorafenib
60	25376618		2015	Excluded	endpoint absent	Abstract
61	34011119		2021	Early stage	PDAC	no	24	62.5	11		21.2	2	0	gemcitabine	nab-paclitaxel
62	24146260		2014	Advanced	PDAC	yes	48		5.5		8.4	3	0	tegafur	gimeracil	oteracil
63	22374460		2012	Advanced	PDAC	no	17		2.2		6.9	2	1	trastuzumab	capecitabine
64	31687922		2020	Excluded	endpoint absent	Full text
65	35705607		2022	Excluded	endpoint absent	Full text
66	31434770		2019	Excluded	endpoint absent	Full text
67	33100327		2021	Excluded	endpoint absent	Abstract
68	21075468		2011	Early stage	PDAC	no	83		6.9		10.6	4	1	uracil/tegafur	leucovorin	celecoxib	RT						TTP
69	24857345		2014	Advanced	PDAC	yes	49		1.6		3.8	1	1	Erlotinib									TTP
70	33065644		2022	Excluded	endpoint absent	Abstract																	paper unaivailable
71	31513018		2019	Excluded	endpoint absent	Full text																	drug changed in the middle
72	24757739		2011	Advanced	PDAC	no		10			4	2	1	lapatinib	gemcitabine
73	16151811		2006	Advanced	PDAC	no	42	9	5.1		9.1	2	1	gemcitabine	celecoxib								TTP
74	15031596		2004	Advanced	PDAC	no	22		4.2		5.8	2	0	gemcitabine	uracil/tegafur								TTP
75	7786820		1995	Advanced	PDAC	no	34	9.4			5.2	1	0	irinotecan
76	20107864		2011	Advanced	PDAC	no	20		2		5.2	3	1	isoflavone	erlotinib	gemcitabine
77	28301350		2018	Advanced	PDAC	yes	14		1.58		4.57	1	1	ganetespib
78	31347292		2019	Advanced	PDAC	no	89		3.7		6.4	3	1	nab-paclitaxel	gemcitabine	tarextumab
	31347292		2019	Advanced	PDAC	no	88		5.5		7.9	2	0	nab-paclitaxel	gemcitabine
79	18830756		2008	Early stage	PDAC	no	18	44.4			13	3	0	gemcitabine	cisplatin	RT
80	33004046		2020	Excluded	endpoint absent	Full text
81	18828020		2009	Early stage	PDAC	no	25		6.5		12.9	4	0	tegafur	gimeracil	oteracil	RT						TTP
82	28376080		2017	Early stage	PDAC	no	36		12		17.6	2	0	capecitabine	RT
	28376080		2017	Early stage	PDAC	no	38		10.4		14.6	2	0	gemcitabine	RT
83	28202004		2017	Advanced	PDAC	no	65		3.5		7.8	2	1	LY2603618	gemcitabine
	28202004		2017	Advanced	PDAC	no	34		5.6		8.3	1	0	gemcitabine
84	30845939		2019	Excluded	endpoint absent	Full text
85	26067687		2015	Advanced	PDAC	yes	60		4.1		6.8	3	1	metformin	gemcitabine	erlotinib
	26067687		2015	Advanced	PDAC	yes	61		5.4		7.6	2	1	gemcitabine	erlotinib
86	22249272		2012	Advanced	PDAC	no	58		6.2		13.7	4	0	gemcitabine	tegafur	gimeracil	oteracil
	22249272		2012	Advanced	PDAC	no	59		3.78		8	1	0	gemcitabine
87	23448807		2013	Advanced	PDAC	no	133	21.6	3.8		7.6	2	1	AGS-1C4D4	gemcitabine
	23448807		2013	Advanced	PDAC	no	63	13.1	3.2		5.5	1	0	gemcitabine
88	26842789		2016	Advanced	PDAC	no	34		6.5		13.5	2	0	nab-paclitaxel	gemcitabine
89	25117729		2014	Advanced	PDAC	no	36	38.9	5.6		10.7	4	0	folinic acid	fluorouracil	irinotecan	oxaliplatin
90	19092346		2008	Early stage	PDAC	no	24			9.2	26.5	3	0	gemcitabine	cisplatin	surgery							DFS
91	15646530		2004	Early stage	PDAC	no	58		3.1		7.2	3	0	leucovorin	5-fluorouracil	gemcitabine
92	24569464		2014	Excluded	endpoint absent	Abstract
93	35970013		2022	Excluded	endpoint absent	Full text
94	24827134		2014	Early stage	PDAC	yes	104		6.1		4	1	1	erlotinib
95	22237835		2012	Early stage	PDAC	no	49			15.2	28.9	5	0	cisplatin	epirubicin	5-fluorouracil	gemcitabine	surgery					DFS
	22237835		2012	Early stage	PDAC	no	51			11.7	24.8	3	0	gemcitabine	RT	surgery							DFS
96	24939212		2014	Advanced	PDAC	yes	67	3.1	2		4	1	1	vatalanib
97	20306339		2011	Excluded	endpoint absent	Full text
98	29215048		2017	Excluded	Protocol	Full text
99	34794396		2021	Excluded	other cancer	Abstract
100	23784011	2	2013	Excluded	endpoint absent	Full text
101	27117177	3	2016	Early stage	PDAC	no	23		5.5		17.4	4	1	nelfinavir	gemcitabine	cisplatin	RT
102	22443802		2012	Excluded	Protocol	Full text
103	11875725		2002	Advanced	PDAC	no	36		4		3.3	1	0	seocalcitol									TTP
104	21170669		2012	Excluded	endpoint absent	Full text
105	26251290		2016	Advanced	PDAC	yes	46		1.9		7.3	2	2	selumetinib	erlotinib
106	24778046		2014	Excluded	endpoint absent	Full text																	paper unaivailable
107	29223478		2018	Advanced	PDAC	yes	14		1.7		3.1	1	1	veliparib
108	18257397		2008	Excluded	endpoint absent	Title
109	32132105		2020	Excluded	endpoint absent	Abstract
110	26503593		2015	Excluded	other cancer	Abstract
111	34274393		2021	Early stage	PDAC	no	46		10.1		14.4	4	0	SBRT	tegafur	gimeracil	oteracil
112	17166688		2007	Excluded	Protocol	Title
113	21552097		2012	Advanced	PDAC	no	41	24	6.9		11.3	3	1	gemcitabine	oxaliplatin	cetuximab
114	20185458		2010	Excluded	endpoint absent	Full text
115	34781169		2021	Advanced	PDAC	no	47	43			41	4	0	gemcitabine	nab-paclitaxel	S1	surgery
116	21484249		2012	Advanced	PDAC	no	27		3.5		9.1	3	0	tegafur	gimeracil	oteracil
117	16020980		2005	Early stage	PDAC	no	19	22			14	2	0	gemcitabine	RT
118	24685886		2016	Advanced	PDAC	no	42	4.5	3.9		6.5	2	0	Docetaxel	irinotecan
	24685886		2016	Advanced	PDAC	no	42	7	4.5		5.4	3	1	Docetaxel	irinotecan	cetuximab
119	17695480		2007	Excluded	endpoint absent	Full text
120	20670978		2011	Advanced	PDAC	yes	80			14.1	25.4	5	1	interferon-alfa-2b	cisplatin	5-fluorouracil	RT	surgery					DFS
121	22677367		2013	Early stage	PDAC	no	60		9.7		16.2	4	0	tegafur	gimeracil	oteracil	RT
122	12065869		2002	Excluded	endpoint absent	Full text
123	18487569		2008	Excluded	endpoint absent	Full text
124	32976178		2020	Advanced	PDAC	yes	25			19.7	53.3	5	0	5-fluorouracil	oxaliplatin	folinic Acid	nab-paclitaxel	surgery					DFS
125	21647560		2012	Early stage	PDAC	no	43		6.7		14.3	4	0	tegafur	gimeracil	oteracil	RT
126	20130876		2010	Advanced	PDAC	yes	36	3.85	1.3		3.4	2	2	bevacizumab	erlotinib								TTP
127	15449185		2004	Advanced	PDAC	no	20		6		11.6	1	0	floxuridine
128	20859741		2011	Excluded	endpoint absent	Full text
129	15226328		2004	Early stage	PDAC	no	41		3.8		7.1	2	1	cetuximab	gemcitabine								TTP
130	19151975		2009	Early stage	PDAC	no	32		4.92		7.89	4	0	tegafur	gimeracil	oteracil	gemcitabine						TTP
131	21489291		2011	Excluded	Protocol	Full text
132	22157216		2013	Advanced	PDAC	no	35	17.1			10	2	0	gemcitabine	nafamostat mesilate								1year survival rate 40%
133	28241889		2017	Excluded	endpoint absent	Full text
134	18281668		2008	Excluded	endpoint absent	Abstract
135	20664989		2010	Early stage	PDAC	no	21		7		9	2	1	peptide vaccination	gemcitabine								TTP
136	28378027		2017	Advanced	PDAC	no	27	28			22.4	3	0	IMRT	gemcitabine	S1							1 year survival rate 81.3%
137	21479635		2011	Advanced	PDAC	no	50		4.9		11.9	3	1	bevacizumab	gemcitabine	oxaliplatin
138	30679316		2019	Advanced	PDAC	no	35	22.8	7.4		17.7	5	0	tegafur	gimeracil	oteracil	oxaliplatin	irinotecan
139	31227340		2019	Excluded	endpoint absent	Abstract
140	33438442		2022	Advanced	PDAC	no	45		4.3		8.2	2	0	gemcitabine	eicosapentaenoic acid
	33438442		2022	Advanced	PDAC	no	23		4.2		9.7	1	0	gemcitabine
141	17520253		2008	Advanced	PDAC	no	40		3.7		9.2	3	0	tegafur	gimeracil	oteracil
142	23897705		2013	Advanced	PDAC	yes	73			10	22.4	3	1	gemcitabine	cetuximab	surgery							DFS
143	11914932		2002	Excluded	endpoint absent	Abstract
144	17229775		2007	Advanced	PDAC	yes	52	3.8	1.75		5	1	0	pemetrexed									TTP
145	8174313		1994	Excluded	endpoint absent	Abstract
146	32361265		2020	Advanced	PDAC	no	62		5.52		10.71	3	1	gemcitabine	nab-paclitaxel	necuparanib
	32361265		2020	Advanced	PDAC	no	58		6.93		9.99	2	0	gemcitabine	nab-paclitaxel
147	15226765		2004	Early stage	PDAC	no	40		4.4		9.5	2	0	gemcitabine	RT
148	33957442		2021	Early stage	PDAC	no	32		9.2		12.6	4	0	irinotecan	oxaliplatin	5-fluorouracil	folinic acid
149	11761461		2001	Advanced	PDAC	yes	14	28.5			5.25	1	0	9-nitrocamptothecin
150	24189171	3	2014	Advanced	PDAC	no	43	3.4	4.3		7.5	3	1	cisplatin	gemcitabine	sorafenib
	24189171		2014	Advanced	PDAC	no	44	3.6	4.5		8.3	2	0	cisplatin	gemcitabine
151	30368509	4	2019	Advanced	PDAC	yes	38	2.8			4.5	3	0	tegafur	gimeracil	oteracil
	30368509		2019	Advanced	PDAC	yes	39	0			4.4	3	0	tegafur	gimeracil	oteracil
152	23899530		2013	Excluded	endpoint absent	Full text
153	16870696		2006	Advanced	PDAC	no	28		3.2		7.1	2	0	5-fluorouracil	gemcitabine
154	14612893		2003	Advanced	PDAC	no	17		3.1		5	2	0	irinotecan	cisplatin
155	23474363		2013	Early stage	PDAC	no	35		10.4		13.4	2	0	gemcitabine	RT
	23474363		2013	Early stage	PDAC	no	35		12		15.2	2	0	capecitabine	RT
156	21943032		2011	Early stage	PDAC	no	20		4.3		10.1	3	0	docetaxel	5-fluorouracil	RT
157	18823024		2008	Advanced	PDAC	yes	50			12.3	21.2	3	0	uracil/tegafur	gemcitabine	surgery							DFS
	18823024		2008	Advanced	PDAC	yes	50			12	29.8	2	0	gemcitabine	surgery								DFS
158	24821822		2014	Advanced	PDAC	yes	20		1.55		2.3	1	0	hydoxychloroquine
159	17156477		2006	Advanced	PDAC	no	46	17	3.6		6.7	2	1	cilengitide	gemcitabine
	17156477		2006	Advanced	PDAC	no	43	14	3.8		7.7	1	0	gemcitabine
160	15256243		2004	Excluded	Protocol	Full text
161	20065850		2011	Early stage	PDAC	no	20		12		16.6	2	0	gemcitabine	RT
162	15990186		2005	Early stage	PDAC	no	22		4.8		5.4	1	0	SBRT									TTP
163	20842054		2010	Excluded	endpoint absent	Full text
164	10631469		1999	Advanced	PDAC	no	18		3		5.4	2	0	gemcitabine	docetaxel								TTP
165	10683073		2000	Excluded	endpoint absent	Abstract
166	21424698		2012	Advanced	PDAC	no	30		2.9		6.5	2	1	gemcitabine	sorafenib
	21424698		2012	Advanced	PDAC	no	14		2.3		4.3	1	1	sorafenib
167	20557848		2010	Excluded	endpoint absent	Title																	paper unaivailable
168	16006754		2005	Advanced	PDAC	no	19		2.6		5.6	3	0	tegafur	gimeracil	oteracil							TTP
169	20352216		2011	Advanced	PDAC	yes	21		4.1		6.3	3	0	tegafur	gimeracil	oteracil
170	23342270		2012	Advanced	PDAC	yes	18		1.6		2.5	1	1	saracatinib
171	12377966		2002	Excluded	endpoint absent	Full text
172	10861426		2000	Advanced	PDAC	no	43		5.3		8.8	1	0	gemcitabine									TTP
173	31440928		2019	Advanced	PDAC	yes	63			22.1	55.3	5	0	gemcitabine	tegafur	gimeracil	oteracil	surgery					DFS
174	19060586		2008	Advanced	PDAC	yes	13		1.6		3.8	1	0	arsenic trioxide
175	34426438		2021	Excluded	endpoint absent	Abstract																	paper unaivailable
176	20214798		2010	Excluded	endpoint absent	Abstract
177	16721369		2006	Advanced	PDAC	no	28		5.1		7.4	2	0	gemcitabine	epirubicin								TTP
178	15986036		2005	Advanced	PDAC	no	43	11	4.5		7.5	2	0	gemcitabine	5-fluorouracil
	15986036		2005	Advanced	PDAC	no	48	8	3.5		7.7	1	0	gemcitabine
179	31239592		2019	Excluded	endpoint absent	Full text
180	29162142		2017	Excluded	other cancer	Abstract
181	17197132		2007	Early stage	PDAC	no	31		10.3		13.9	2	0	gemcitabine	RT
	17197132		2007	Early stage	PDAC	yes	32		8.3		18.4	2	0	gemcitabine	RT
182	35257800		2022	Excluded	endpoint absent	Abstract
183	19295247		2009	Advanced	PDAC	yes	37		3		5.5	3	0	oxaliplatin	5-fluorouracil	folinic acid
184	35093003		2022	Early stage	PDAC	no	29			15.5	35.1	3	0	gemcitabine	IMRT	Surgery							DFS
185	8422302		1993	Excluded	endpoint absent	Abstract																	paper unaivailable
186	18756532		2008	Advanced	PDAC	yes	39		2.5		5.75	2	0	oxaliplatin	capecitabine
187	11144522		2000	Advanced	PDAC	no	50		4.6		8.5	4	1	cyclophosphamide	folinic acid	5-fluorouracil	tamoxifen						TTP
188	8638548		1996	Advanced	PDAC	no	22	9			4	3	0	folinic acid	fluorouracil	ifosfamide
	8638548		1996	Advanced	PDAC	no	29	3			5.25	2	0	folinic acid	fluorouracil
189	15380578		2004	Early stage	PDAC	no	28		18		25	3	0	gemcitabine	RT	surgery							TTP
190	22806305		2012	Early stage	PDAC	no	25		7.2		16.8	5	0	gemcitabine	cisplatin	5-fluorouracil	RT	capecitabine					TTP
191	21404106		2012	Advanced	PDAC	no	47	32.6	6.5		12	3	1	erlotinib	gemcitabine	capecitabine
192	26862857		2016	Early stage	PDAC	yes	7		10.4		15.8	2	0	capecitabine /UFT	RT
	26862857		2016	Early stage	PDAC	yes	6		12.7		22	4	1	capecitabine /UFT	cetuximab	RT	gemcitabine
193	20630061		2010	Excluded	endpoint absent	Full text
194	21894049		2011	Excluded	endpoint absent	Full text
195	27998964		2017	Excluded	endpoint absent	Full text
196	28259610		2017	Early stage	PDAC	no	72		8.04		8.83	2	1	gemcitabine	vandetanib
	28259610		2017	Early stage	PDAC	no	70		6.09		8.95	1	0	gemcitabine
197	19826403		2010	Advanced	PDAC	yes	13		7.7		9.2	1	1	Rexin-G
198	16596187		2006	Excluded	endpoint absent	Full text
199	27022826		2016	Advanced	PDAC	no	44	35.1	6.1		10.2	4	0	folinic acid	fluorouracil	irinotecan	oxaliplatin
	27022826		2016	Early stage	PDAC	no	31	17.2	17.8		26.6	4	0	folinic acid	fluorouracil	irinotecan	oxaliplatin
200	20837948		2010	Early stage	PDAC	yes	45			11	24	2	0	gemcitabine	SBRT								DFS
	20837948	4	2010	Early stage	PDAC	yes	45			12	24	3	0	gemcitabine	RT	Surgery							DFS
201	31521134	5	2019	Excluded	endpoint absent	Full text
202	14998851		2004	Advanced	PDAC	no	32	19	4.7		9	3	0	cisplatin	gemcitabine	5-fluorouracil
203	20598452		2011	Early stage	PDAC	no	28		9.9		11.8	3	1	gemcitabine	bevacizumab	RT
204	14628426		2003	Advanced	PDAC	no	18	6	4.4			1	0	gemcitabine									TTP
205	17060934		2006	Excluded	endpoint absent	Full text
206	17762760		2007	Early stage	PDAC	no	20	20			12	2	0	capecitabine	RT
207	22300608		2012	Excluded	endpoint absent	Full text	50					2	0	gemcitabine	Proton RT								1 year PFS and OS rate
208	27552809		2016	Excluded	endpoint absent	Full text
209	12885810		2003	Advanced	PDAC	no	47		7.2		8.6	3	0	gemcitabine	cisplatin	fluorouracil							TTP
210	23606201		2013	Advanced	PDAC	yes	30	6.7			5.5	3	0	oxaliplatin	5-fluorouracil	folinic Acid
211	19451750		2009	Excluded	endpoint absent	Full text
212	31435922		2020	Excluded	endpoint absent	Title
213	19293797		2009	Advanced	PDAC	no	61	33	3.9		7.1	3	1	cetuximab	gemcitabine	oxaliplatin							TTP
214	26220846		2015	Early stage	PDAC	no	25	25	11		16	5	0	gemcitabine	tegafur	gimeracil	oteracil	RT
215	21709185		2011	Early stage	PDAC	no	67		12.5		19.2	4	1	cetuximab	gemcitabine	oxaliplatin	RT
216	30834940		2019	Advanced	PDAC	no	12	50	16.8			1	1	sunitinib
217	15779862		2005	Excluded	endpoint absent	Abstract																	paper unaivailable
218	20927525		2011	Advanced	PDAC	no	42		5		8	2	1	gemcitabine	erlotinib								TTP
219	35576696		2022	Early stage	PDAC	no	44			12.2	24.7	6	0	folinic acid	fluorouracil	irinotecan	oxaliplatin	surgery	gemcitabine				DFS
220	11061613		2000	Advanced	PDAC	no	23		3		9.1	1	1	CV6504									TTP
221	16793214		2006	Early stage	PDAC	no	40			5	9.4	4	0	RT	5-fluorouracil	cisplatin	surgery						DFS
222	17355112		2007	Excluded	endpoint absent	Full text
223	11583197		2001	Advanced	PDAC	no	50	34			19.3	1	0	dacarbazine
224	22576338		2012	Advanced	PDAC	yes	50		3.2		5	3	0	folinic acid	fluorouracil	irinotecan
225	10635450		1999	Excluded	endpoint absent	Full text
226	31494181		2020	early stage	PDAC	no	25		13.1		24.4	6	0	folinic acid	fluorouracil	irinotecan	oxaliplatin	IMRT	gemcitabine
227	12094541		2002	Advanced	PDAC	yes	20	5			5.9	1	0	docetaxel
228	16699973		2006	Advanced	PDAC	yes	60	9			7.2	1	1	ixabepilone
229	15361643		2003	Early stage	PDAC	no	39		6.1		8.2	2	0	gemcitabine	RT
230	25247318		2014	Advanced	PDAC	no	75	14.7	4.5		8.4	2	1	erlotinib	gemcitabine
	25247318		2014	Advanced	PDAC	no	70	8.5	3.5		7	2	1	erlotinib	gemcitabine
231	28099502		2017	Advanced	PDAC	no	13		3.5		7.1	2	1	lenalidomide	gemcitabine
	28099502		2017	Advanced	PDAC	no	11		2.5		6.25	1	1	lenalidomide
	28099502		2017	Advanced	PDAC	no	10		4		10	1	0	gemcitabine
232	14657595		2003	Advanced	PDAC	no	38		4.5		7	1	0	gemcitabine	docetaxel
233	8032961		1994	Excluded	endpoint absent	Full text
234	19491904		2009	Advanced	PDAC	no	50		5.8		9.8	3	1	bevacizumab	gemcitabine	capecitabine
235	27501338		2016	Early stage	PDAC	yes	22			16.7	35.5	3	0	gemcitabine	cisplatin	Surgery							RFS/DFS
236	10561215		1999	Advanced	PDAC	no	33	6	5		9	1	0	docetaxel									TTP
237	25822310		2015	Advanced	PDAC	no	31	6	3.6		8.9	2	1	capecitabine	everolimus
238	12232752		2002	Advanced	PDAC	no	27	15	4.5		6	2	1	gemcitabine	flutamide								TTP
239	15014353		2004	Excluded	endpoint absent	Title
240	15802284		2005	Early stage	PDAC	no	35		4.4		7.4	2	0	carboplatin	gemcitabine								TTP
241	25538019		2015	Early stage	PDAC	no	49		7.8		13.9	2	0	gemcitabine	SBRT
242	21858532		2012	Advanced	PDAC	no	40	40	6		9	3	0	docetaxel	gemcitabine	capecitabine
243	12598343		2003	Advanced	PDAC	no	60	24.7	7		7	2	0	irinotecan	gemcitabine								TTP
244	35285484		2022	Early stage	PDAC	no	51	5.9	7.4		12.1	4	1	panitumumab	fluoropyrimidine	gemcitabine	RT
245	29166170		2018	Excluded	endpoint absent	Title
246	7775126		1994	Excluded	endpoint absent	Full text
247	23509924		2014	Early stage	PDAC	no	23			17.2	22.6	5	1	5-fluorouracil	cisplatin	interferon-α	RT	surgery					DFS
248	20605363		2011	Early stage	PDAC	no	34	41	8.7		16.8	4	0	tegafur	gimeracil	oteracil	RT
249	18187949		2007	Advanced	PDAC	no	28		3.4		8.3	3	0	irinotecan	gemcitabine	5-fluorouracil							TTP
250	24613126	5	2014	Early stage	PDAC	no	44		8.4		12.6	4	2	gemcitabine	capecitabine	bevacizumab	erlotinib
251	34641806	6	2021	Excluded	endpoint absent	Full text
252	10690396		2000	Advanced	PDAC	no	42	4.8			6.5	1	1	LY231514
253	12407726		2002	Advanced	PDAC	no	20	20			8	1	0	gemcitabine	RT
254	21519814		2011	Advanced	PDAC	no	90		3.7		6.9	1	0	gemcitabine
255	29669919		2018	Excluded	endpoint absent	Abstract
256	30844808		2019	Advanced	PDAC	no	26		3.7		5.7	2	1	PCI-27483	gemcitabine
	30844808		2019	Advanced	PDAC	no	16		1.9		5.6	1	0	gemcitabine
257	17453298		2007	Early stage	PDAC	no	26	3.8			15.6	2	0	gemcitabine	cisplatin
258	18181045		2008	Advanced	PDAC	yes	14		1.6		4.5	2	0	docetaxel	irinotecan								TTP
259	10052247		1998	Advanced	PDAC	no	23	15			5	4	0	etoposide	folinic acid	fluorouracil	epirubicin
260	25273077		2014	Advanced	PDAC	yes	47	4.7	1.9		5.5	3	0	tegafur	gimeracil	oteracil
	25273077		2014	Advanced	PDAC	yes	45	8.3	3		6.3	4	0	tegafur	gimeracil	oteracil	folinic acid
261	23229886		2013	Advanced	PDAC	yes	70			14.1	22	4	1	gemcitabine	5-fluorouracil	algenpantucel-L	surgery						DFS
262	11773165		2002	Advanced	PDAC	no	41	9.5			6.1	1	0	capecitabine
263	28931010		2017	Advanced	PDAC	no	171		7.2		13.1	4	0	folinic acid	fluorouracil	irinotecan	oxaliplatin
	28931010		2017	Advanced	PDAC	no	171		6.4		14	1	0	gemcitabine
264	15713988		2004	Advanced	PDAC	no	33		2.8		4.7	2	1	raltitrexed	gemcitabine								TTP
265	9840531		1998	Advanced	PDAC	no	22	4.5	3.6		7.7	2	2	13-cis retinoic acid	interferon-alpha
266	10857901		2000	Advanced	PDAC	Undetermined	34	12			4.6	4	0	methotrexate	fluorouracil	leucovorin	platinum
267	12217307		2002	Early stage	PDAC	no	19	37		20	30	4	0	fluorouracile	cisplatin	RT	surgery						DFS
268	31243233		2019	Excluded	endpoint absent	Full text
269	20458210		2011	Advanced	PDAC	yes	16		1.4		5.5	1	1	bevacizumab
	20458210		2011	Advanced	PDAC	yes	16		1.6		4.2	2	1	bevacizumab	docetaxel
270	12801044		2003	Advanced	PDAC	no	8	0			6.6	3	1	mitomycin C	carboplatin	5-fluorouracil
271	16340744		2006	Early stage	PDAC	no	36		5.8		9.5	2	0	cisplatin	gemcitabine								TTP
272	30225601		2018	Early stage	PDAC	no	25			12.8	23.8	4	1	gemcitabine	erlotinib	RT	surgery						DFS
273	8526197		1995	Excluded	endpoint absent	Full text
274	19060585		2008	Excluded	endpoint absent	Full text
275	15668286		2005	Advanced	PDAC	no	54		3.5		5.6	1	1	troxacitabine									TTP
276	12749274		2003	Advanced	PDAC	no	27	11	4.3			2	0	docetaxel	irinotecan
277	19055847		2008	Excluded	endpoint absent	Full text
278	17675286		2007	Advanced	PDAC	no	38	26	4.2		7.5	2	0	gemcitabine	cisplatin								TTP
279	18798073		2008	Advanced	PDAC	no	53		4.1		7.3	2	1	gemcitabine	gefitinib
280	19457936		2009	Early stage	PDAC	no	22		8		17	3	0	RT	gemcitabine	oxaliplatin							TTP
281	19904268		2009	Early stage	PDAC	no	30		4		9.6	2	0	RT	5-fluorouracil
	19904268		2009	Early stage	PDAC	no	32		5.6		9.3	3	0	RT	gemcitabine	cisplatin
282	28378800		2017	Early stage	PDAC	no	34		20		19.2	3	0	oxaliplatin	gemcitabine	RT
283	30724781		2019	Advanced	PDAC	no	15		11		21	4	0	gemcitabine	nab-paclitaxel	SBRT	surgery
284	21800081		2012	Advanced	PDAC	no	20		1.4		3.4	1	1	MKC-1									TTP
285	18408428		2008	Advanced	PDAC	no	27		17.6		7.4	2	0	gemcitabine	uracil/tegafur
286	18172648		2008	Early stage	PDAC	no	63	22	3.9		7.5	2	0	capecitabine	gemcitabine								TTP
287	36135357		2022	Excluded	endpoint absent	Abstract
288	8142155		1994	Excluded	endpoint absent	Full text
289	27497804		2016	Excluded	endpoint absent	Abstract
290	26328939		2015	Excluded	endpoint absent	Abstract
291	29291966		2018	Early stage	PDAC	no	35		19		28.3	4	0	gemcitabine	capecitabine	SBRT	surgery						local PFS
292	28597040		2017	Early stage	PDAC	no	30		12.7		21.3	3	0	gemcitabine	S1	RT
293	25454414		2014	Advanced	PDAC	no	49		5		11	4	0	gemcitabine	irinotecan	folinic acid	fluorouracil
	25454414		2014	Advanced	PDAC	no	49		3.4		8.2	1	0	gemcitabine
294	11249034		2001	Early stage	PDAC	no	54		8		6.5	2	0	docetaxel	gemcitabine								TTP
295	24930058		2014	Advanced	PDAC	no	71		5.2		10.5	3	1	gemcitabine	oxaliplatin	erlotinib
296	18309942		2008	Early stage	PDAC	no	59		7.6		12.2	4	0	gemcitabine	oxaliplatin	fluorouracil	RT
297	25647781		2015	Advanced	PDAC	yes	58		5.8		5.1	2	1	axitinib	gemcitabine
	25647781		2015	Advanced	PDAC	yes	56		5.8		5.4	1	0	gemcitabine
298	16418882		2006	Excluded	endpoint absent	Full text
299	9740547		1998	Excluded	endpoint absent	Full text
300	22498722	6	2012	Excluded	endpoint absent	Full text
301	19258727	7	2009	advanced	PDAC	yes	41	2	1.8		4.5	2	1	docetaxel	gefitinib								TTP
302	17661212		2007	advanced	PDAC	no	13	0	4.57		7.13	2	1	gemcitabine	gefitinib								TTP
303	10549093		1999	advanced	PDAC	no	26	8			8.3	1	0	5-fluorouracil
304	8869091		1996	advanced	PDAC	no	53	26	8.9		10.8	4	0	epirubicin	cisplatin	irradiation	5-fluorouracil						TTP
305	17159377		2006	advanced	PDAC	no	52	30.8	6.1		11.8	2	0	gemcitabine	cisplatin								TTP
306	20881474		2011	early stage	PDAC	no	28	21	6		10.3	2	0	gemcitabine	RT								TTP
307	14760113		2004	advanced	PDAC	no	53	18.9	6.5		8	2	0	gemcitabine	capecitabine
308	15237581		2004	advanced	PDAC	no	21	19	3		6	2	0	gemcitabine	5-fluorouracil
309	23933944		2013	advanced	PDAC	no	37	24	4.6		9.1	2	0	gemcitabine	mitomycin
310	21420250		2011	early stage	PDAC	no	50	28	9.3		14.5	3	0	gemcitabine	oxaliplatin	5-fluorouracil
311	28961832		2017	advanced	PDAC	no	96	8.6	5.1		8.6	2	1	gemcitabine	nimotuzumab
	28961832		2017	advanced	PDAC	no	96	8.6	3.4		6	1	0	gemcitabine
312	16868545		2006	advanced	PDAC	yes	46		10.3		18.3	2	0	gemcitabine	radiation
313	21594619		2012	advanced	PDAC	yes	35		2.1		5.4	1	1	selumetinib
	21594619		2012	advanced	PDAC	yes	35		2.2		5	1	0	capecitabine
314	8349438		1993	excluded	endpoint absent	Abstract
315	19967537		2010	early stage	PDAC	no	20	20	8.1		14.4	3	0	gemcitabine	S-1	CRT
316	32030887		2020	excluded	PNET	Full text	9	0	14			1	1	everolimus									2.5 years OS was 86%
317	11100374		2000	advanced	PDAC	no	29	10	2.8		4	2	0	gemcitabine	5-fluorouracil
318	12189543		2002	advanced	PDAC	no	44	25	4.1		10.9	2	0	gemcitabine	epirubicin								TTP
319	22134511		2012	early stage	PDAC	no	48	34.8	11		15.7	4	0	gemcitabine	oxaliplatin	5-fluorouracil	3DCRT
320	8621226		1996	excluded	endpoint absent	Abstract
321	21629990		2012	advanced	PDAC	no	30	13.8	3.55		5.41	3	2	cetuximab	bevacizumab	gemcitabine
	21629990		2012	advanced	PDAC	no	31	3.4	1.91		4.17	2	2	cetuximab	bevacizumab
322	18379729		2008	advanced	PDAC	no	52	19.2	6.6		8.2	3	1	gemcitabine	bevacizumab	cisplatin							TTP
323	17338829		2007	excluded	Protocol	Abstract
324	32890813		2020	advanced	PDAC	no	57			8.5	17.6	2	1	gemcitabine	sorafenib								RFS/DFS
	32890813		2020	advanced	PDAC	no	65			9.4	17.5	1	0	gemcitabine									RFS/DFS
325	19636002		2009	early stage	PDAC	no	82	26	8.6		11.9	4	1	gemcitabine	bevacizumab	capecitabine	radiation
326	23880820		2013	advanced	PDAC	yes	40	7.5	2.4		5.2	1	0	irinotecan sucrosofate
327	34919493		2021	advanced	PDAC	no	48	14.6	8.1		15.1	2	0	DCV	CT
328	30149366		2018	early stage	PDAC	no	26	50	12.5		20.7	4	0	nab-paclitaxel	gemcitabine	cisplatin	capecitabine						1-year PFS was 58%, 18-month OS was 69%
	30149366		2018	early stage	PDAC	no	28	36	9.9		19.1	2	0	nab-paclitaxel	gemcitabine								1-year PFS was 39%, 18-month OS was 54%
329	21170759		2012	advanced	PDAC	yes	36	0	1.56		4.22	1	1	nimotuzumab
330	26046796		2015	advanced	PDAC	no	44	33	3.8		7.2	2	1	gemcitabine	erlotinib
	26046796		2015	advanced	PDAC	no	44	18	2.4		4.4	1	0	gemcitabine
331	15908768		2005	advanced	PDAC	no	17	23.6	7.7		10.7	3	0	gemcitabine	5-fluorouracil	cisplatin							TTP
332	17646699		2006	advanced	PDAC	yes	26	19.2	2.1		2.9	2	1	docetaxel	gefitinib								TTP
333	18650621		2008	advanced	PDAC	no	53			25	25	5	1	gemcitabine	interferon	Radiotherapy	fluorouracil	surgery					DFS
334	16434988		2006	advanced	PDAC	yes	31	22.6	4.2		6	2	0	gemcitabine	oxaliplatin								TTP
335	17363191		2007	early stage	PDAC	no	25	61	10.5		13.5	3	0	gemcitabine	cisplatin	CR							TTP
336	9440759		1998	early stage	PDAC	no	53	8		8.5	15	3	0	CT	RT	surgery							DFS
337	10919048		2000	advanced	PDAC	no	31	12.9			4	2	0	methotrexate	5-fluorouracil
338	30063383		2018	excluded	endpoint absent	Abstract
339	16334117		2005	excluded	endpoint absent	Full text	265				9	4	0	Mitomycin	Mitoxantrone	Cisplatin	microembolization
340	12829132		2003	early stage	PDAC	no	22	59		6	15	3	0	gemcitabine	RT	surgery							DFS
341	11081453		2000	advanced	PDAC	no	16	31	7.4		9.6	2	0	gemcitabine	cisplatin								TTP
342	19435690		2009	advanced	PDAC	no	37	27	4		7.6	1	0	S-GemOx
	19435690		2009	advanced	PDAC	no	20	10	2.5		3.2	1	0	GemOx
343	8687143		1996	excluded	endpoint absent	Abstract
344	1449117		1992	excluded	endpoint absent	Full text	48	10				1	0	iproplatin
345	35512742		2022	excluded	endpoint absent	Abstract
346	16168826		2005	early stage	PDAC	no	16		4		7.7	3	0	5-fluorouracil	IMRT	SRS							TTP
347	16012722		2005	advanced	PDAC	no	22	27			10.6	4	0	gemcitabine	uracil-tegafur	cyclophosphamide	RT
348	17158774		2007	advanced	PDAC	no	40	37.5	5.6		12.1	3	0	5-fluorouracil	folinic acid	irinotecan
349	24220555		2013	excluded	endpoint absent	Abstract
350	23904005	7	2013	early stage	PDAC	no	59	9	6.6		16.8	4	1	gemcitabine	bevacizumab	RT	surgery
351	9061066	8	1996	early stage	PDAC	Yes	64	26	2		4	3	0	L-LEUCOVORIN	FLUOROURACIL	CARBOPLATIN							TTP
352	17348458		2007	Advanced	PDAC	No	8	38			12.7	3	0	5-fluorouracil	mitomycin	cisplatin
353	35932625		2022	Advanced	PDAC	no	49	26.5	6.6		12.5	3	0	leucovorin	S-1	gemcitabine
354	25800066		2015	early stage	PDAC	Yes	29			9.6	17	5	0	gemcitabine	docetaxel	5FU	Radiation therapy	surgery					DFS
355	18797423		2009	EXCLUDED	endpoint absent	Full Text	27				27.5
356	8630289		1996	undetermined	PDAC	Yes	35	17.3			5.6	3	0	5-fluorouracil	cisplatin	epirubicin
357	23265573		2013	early stage	PDAC	No	38		14.4		23	2	0	RT	gemcitabine
358	23773391		2013	Advanced	PDAC	Yes	48			15.6	24.4	4	1	erlotinib	chemoradiation	chemotherapy	surgery						RFS/DFS
359	9537202		1998	Advanced	PDAC	No	22	0			5.7	2	0	epirubicin	quinidine
360	28765698		2017	EXCLUDED	endpoint absent	Full Text	19
361	21566438		2011	Advanced	PDAC	yes	36	25			7	2	0	gemcitabine	uracil/tegafur
362	15999098		2005	EXCLUDED	endpoint absent	Full Text	103				9.6
363	23720019		2013	Excluded	endpoint absent	Full Text
364	18724539		2008	EXCLUDED	endpoint absent	Abstract	28
365	29371475		2018	EXCLUDED	endpoint absent	Abstract
366	9393568		1997	Advanced	PDAC	Yes	15				12	4	0	mitoxantrone	folinic acid	5-FU	cis-platinum
367	9124192		1997	early stage	PDAC	No	16	12	6		9	3	0	cisplatin	5-flourouracil	radiation therapy							TTP
368	25278310		2014	Advanced	PDAC	Yes	19	11			4.3	1	0	gemcitabine-5′-elaidate
369	8083109		1994	EXCLUDED	endpoint absent	Full Text	31				9
370	12419749		2002	EXCLUDED	other cancer	Full Text
371	30146098		2018	EXCLUDED	endpoint absent	Full Text					9.2
372	19806786		2009	Advanced	PDAC	Yes	32	31.3	9.2		11.8	2	0	gemcitabine	irinotecan								TTP
373	17260487		2006	early stage	PDAC	Yes	24	29	6		11	4	0	chemotherapy	gemcitabine	5-fluorouracil	chemoradiotherapy
374	23901226		2013	Advanced	PDAC	No	46	10.9	3.2		5.9	2	1	erlotinib	gemcitabine
375	11020899		2000	early stage	PDAC	No	15	40			11.1	1	0	radiation therapy
376	21523499		2011	early stage	PDAC	yes	25			12	16	3	0	Gemcitabine	Docetaxel	surgery							RFS/DFS
377	20058477		2008	Advanced	PDAC	No	37	18.9			6.5	3	0	Gemcitabine	5-flourouracil	leucovorin
378	9629517		1998	EXCLUDED	endpoint absent	Full Text					8.5
379	9792903		1998	EXCLUDED	endpoint absent	Full Text	12	36
380	20967470		2011	EXCLUDED	endpoint absent	Full Text	14
381	11377651		2001	EXCLUDED	endpoint absent	Full Text
382	20817204		2011	early stage	PDAC	No	13	69		10	22	3	0	surgery	Gemcitabine	oxaliplatin							RFS/DFS
	20817204		2011	early stage	PDAC	No	20		6		12	2	0	Gemcitabine	oxaliplatin
383	30717707		2019	EXCLUDED	Protocol	title
384	22156621		2012	Advanced	PDAC	No	153	21	6		11	2	1	erlotinib	gemcitabine
385	12562645		2003	Advanced	PDAC	No	45	9	3.6		5.6	2	0	gemcitabine	cisplatin								TTP
386	24072218		2013	Advanced	PDAC	No	51		2.1		4.7	1	1	dasatinib
387	18839175		2009	Advanced	PDAC	Yes	33	9	2		6.6	1	0	Irinotecan
388	26867885		2016	EXCLUDED	endpoint absent	Full Text	32				13.9
389	22392197		2012	Advanced	PDAC	no	32	22	4		10	4	0	oxaliplatin	folinic acid	5-FU	gemcitabine						TTP
390	21833720		2011	EXCLUDED	endpoint absent	Full Text
391	32063605		2020	early stage	PDAC	Yes	19			13.9	33.1	3	0	gemcitabine	TG01/GM-CSF	surgery							DFS
	32063605		2020	early stage	PDAC	Yes	13			19.5	34.3	3	0	gemcitabine	TG01/GM-CSF	surgery							DFS
392	10470179		1999	EXCLUDED	endpoint absent	Full Text
393	8210255		1994	EXCLUDED	endpoint absent	Full Text	57
394	30887178		2019	EXCLUDED	endpoint absent	Full Text
395	16549999		2006	EXCLUDED	endpoint absent	Abstract
396	15539911		2004	Advanced	PDAC	Yes	30	10	4.1		5.9	2	0	irinotecan	oxaliplatin								TTP
397	11286834		2001	early stage	PDAC	yes	44	26			8	2	0	paclitaxel	radiation
398	9400944		1997	EXCLUDED	endpoint absent	Full Text	23				11
399	18381943		2008	EXCLUDED	endpoint absent	Abstract
400	18640930	8	2008	early stage	PDAC	Yes	86		13.2		34	3	0	Gemcitabine	Chemoradiation	surgery
401	20069610	9	2010	Excluded	endpoint absent	Abstract
402	22697333		2012	Excluded	endpoint absent	Abstract
403	34002944		2021	Excluded	endpoint absent	Full Text
404	11150907		2001	Advanced	PDAC	no	25	20			6.75	2	0	Gemcitabine	5-Fluorouracil
405	18297281		2008	Excluded	endpoint absent	Abstract																	**Disease free survival
406	20473937		2011	Excluded	endpoint absent	Full Text					27.5			Surgery	mutant ras peptide-based vaccine								Only one end point found in full text
407	8318495		1993	Early Stage	PDAC	yes	28	3.57	1.8		3	1	1	prolonged murine monoclonal antibody 17-1A
408	20364428		2010	Advanced	PDAC	no	13	0	2.7		6.8	2	1	Gemcitabine	Masitinib
	20364428		2010	Early Stage	PDAC	no	9	11	8.3		8.4	2	1	Gemcitabine	Masitinib
409	16508631		2006	Advanced	PDAC	yes	41	24.4	1.8		5.2	2	0	raltitrexed	Oxaliplatin
410	15145161		2004	Excluded	endpoint absent	Full Text
411	24462333		2014	Advanced	PDAC	yes	74	1.4	8.7		12.7	2	0	Gemcitabine	Radiotherapy
	24462333		2014	Early Stage	PDAC	yes	16		16.1		18.2	3	0	Surgery	Gemcitabine	Radiotherapy							Resected/ Adjuvant Patients
412	22100906		2012	Advanced	PDAC	no	63	8	5.3		9.7	1	0	Gemcitabine
	22100906		2012	Advanced	PDAC	no	60	14	5.5		8.7	2	0	Gemcitabine	Dalteparin
413	8953600		1996	Excluded	endpoint absent	title
414	8422283		1993	Advanced	PDAC	no	33	21	5		4	1	0	Cisplatin
415	26397228		2015	Excluded	endpoint absent	Full Text
416	17848750		2007	Early Stage	PDAC	Undetermined	22	50			8.7	2	0	Gemcitabine	Radiotherapy
417	31068222		2019	Advanced	PDAC	Undetermined	65	32.3	5.77		11.6	4	0	Oxaliplatin	Irinotecan	5-Fluorouracil	Leucovorin						*Modified FOLFIRINOX
418	21994954		2011	Excluded	endpoint absent	Full Text
419	30681974		2019	Excluded	endpoint absent	Full Text
420	32675505		2020	Excluded	other cancer	Title
421	9153984		1997	Advanced	PDAC	yes	74	11			4	1	0	Gemcitabine									*previously treated with 5-FU
422	27311310		2017	Early Stage	PDAC	yes	45		8		13	1	0	Radiotherapy
423	11142479		2000	undetermined	PDAC	no	41	11.4	4.3		8.2	2	0	Gemcitabine	Cisplatin
424	24608924		2014	Excluded	endpoint absent	Full Text
425	10440189		1999	Excluded	endpoint absent	Abstract
426	29797144		2019	advanced	PDAC	yes	25	24	7			2	0	Docetaxel	Oxaliplatin
427	32228512		2020	Advanced	PDAC	no	63	23.7	3.22		5.95	1	0	Gemcitabine
	32228512		2020	Advanced	PDAC	no	62	37.1	6.28		9.92	2	0	Gemcitabine	nab-paclitaxel
428	21549517		2011	Early Stage	PDAC	no	20	0	9.2		11.8	2	0	Radiotherapy	Gemcitabine
429	16898004		2006	Advanced	PDAC	no	40	37.5	3.7		9	3	0	Tegafur	Gimeracil	Oteracil
430	18640929		2008	Early Stage	PDAC	no	90	34.4	13.2		17.4	4	0	Gemcitabine	Cisplatin	Radiotherapy	Surgery
431	17653074		2007	Early Stage	PDAC	no	41	12.2	7.1		11.7	3	0	Gemcitabine	5-Fluorouracil	Radiotherapy
432	26009994		2015	Excluded	endpoint absent	Full Text
433	23799421		2013	Excluded	endpoint absent	Full Text
434	23458624		2013	Excluded	endpoint absent	Full Text
435	35584385		2022	Excluded	endpoint absent	Abstract
436	12865908		2003	Advanced	PDAC	Undetermined	42	30.95	9.75		13.1	3	0	Gemcitabine	5-Fluorouracil	folinic acid
437	28190636		2017	Excluded	endpoint absent	Abstract
438	25614389		2015	Excluded	endpoint absent	Full Text
439	24633933		2014	Excluded	endpoint absent	Abstract
440	23315099		2013	Excluded	endpoint absent	Abstract
441	7977161		1994	Advanced	PDAC	yes	30	13			4	2	0	Leucovorin	5-Fluorouracil								*10% stage II, 6.7% stage III, 83.3% stage IV
442	18343754		2008	Advanced	PDAC	yes	27	33.3	5.5		8	4	0	Gemcitabine	Oxaliplatin	5-Fluorouracil	Levofolinic acid
443	24403476		2014	Excluded	endpoint absent	Abstract
444	15205599		2004	advanced	PDAC	yes	55	29	4.7		7.25	2	0	Gemcitabine	Mitomycin-C
445	25202113		2014	Excluded	endpoint absent	Full Text	12	8.33				4	0	Valproic Acid	Tegafur	Gimeracil	Oteracil						Only response rate found in study *S1 monotherapy
446	28095720		2017	Excluded	endpoint absent	Abstract
447	19724276		2009	Excluded	endpoint absent	Full Text
448	8389666		1993	Excluded	endpoint absent	Full Text
449	10930481		2000	Excluded	endpoint absent	Full Text	16				18.5	3	0	Surgery	Radiotherapy	5-Fluorouracil
450	23733618	9	2013	excluded	PNET	Abstract	40	40	15.4			2	1	Everolimus	Temozolomide
451	24751410	10	2014	Excluded	endpoint absent	Full Text
452	23532207		2013	Early Stage	PDAC	no	19	11	9.5		14.6	6	1	Gemcitabine	Oxaliplatin	Bevacizumab	5-Fluorouracil	Oxaliplatin	Radiotherapy
453	18395362		2008	Early Stage	PDAC	no	16		9		11.4	2	0	Gemcitabine	Radiotherapy
454	18164859		2008	Early Stage	PDAC	yes	22		11		15.6	4	0	Surgery	Gemcitabine	5-Fluorouracil	Radiotherapy
	18164859		2008	Early Stage	PDAC	no	41		7.1		11.7	3	0	Gemcitabine	5-Fluorouracil	Radiotherapy
455	12649104		2003	Advanced	PDAC	no	25	12			6.6	2	0	Gemcitabine	Raltitrexed
456	19020940		2009	Excluded	endpoint absent	Abstract
457	20828979		2010	Early Stage	PDAC	no	17		23		32	3	0	Radiotherapy	Docetaxel	Surgery
	20828979			Early Stage	PDAC	no	17	9			11	2	0	Radiotherapy	Docetaxel
458	16252135		2005	Early Stage	PDAC	no	24	50			14	4	0	Gemcitabine	Docetaxel	Radiotherapy	Surgery
459	17921715		2007	Early Stage	PDAC	no	15	13	5.1		10	3	1	Gemcitabine	Oxaliplatin	Celecoxib
	17921715		2007	Advanced	PDAC	no	29	10	2.7		5	3	1	Gemcitabine	Oxaliplatin	Celecoxib
460	29212734		2018	Excluded	Protocol	Full Text
461	16246519		2006	Excluded	endpoint absent	Title
462	27756258		2016	Excluded	Protocol	Title
463	26860274		2016	Early Stage	PDAC	no	18	11		13.9	21.7	5	0	Gemcitabine	Tegafur	Gimeracil	Oteracil	Surgery					DFS
464	20565421		2010	Excluded	endpoint absent	Abstract
465	22123160		2012	Excluded	endpoint absent	Abstract
466	23208130		2013	Excluded	endpoint absent	Full Text	35				22.5	2	0	Gemcitabine	Radiotherapy
467	11319291		2001	Excluded	endpoint absent	Full Text	54				6	2	0	5-Fluorouracil	Radiotherapy
468	18362833		2008	Excluded	endpoint absent	Full Text
469	27462960		2016	Excluded	endpoint absent	Abstract
470	23127528		2012	Excluded	endpoint absent	Abstract
471	9626797		1998	Advanced	PDAC	no	23	35	6.1		11	6	2	Epirubicin	Mitomycin-C	Folinic Acid	5-Fluorouracil	beta-Interferon	retinol palmitate
472	26670587		2015	Early Stage	PDAC	Undetermined	34	24	10.8		15.3	3	1	Radiotherapy	Gemcitabine	Cetuximab
473	23647755		2013	Excluded	endpoint absent	Title
474	22543205		2013	Early Stage	PDAC	Undetermined	41		7.1		11.7	3	0	Gemcitabine	Radiotherapy	5-Fluorouracil
	22543205		2013	Early Stage	PDAC	yes	22		11		15.6	4	0	Surgery	Gemcitabine	Radiotherapy	5-Fluorouracil
475	9870731		1998	Excluded	endpoint absent	Full Text
476	17455872		2007	Early Stage	PDAC	no	19	7.1	6.1		9	4	0	Radiotherapy	5-Fluorouracil	Doxorubicin	Mitomycin-C
477	10638974		2000	Early Stage	PDAC	no	38	47	10		14	4	0	5-Fluorouracil	Leucovorin	Cisplatin	Radiotherapy
478	20557849		2010	Excluded	endpoint absent	Title
479	9369885		1997	Excluded	Protocol	Abstract
480	21621236		2011	Excluded	endpoint absent	Abstract
481	16435507		2005	advanced	PDAC	no	32	28.1	7		9	2	0	Gemcitabine	Oxaliplatin
482	11870159		2002	Advanced	PDAC	no	45	20	2.8		5.7	2	0	Irinotecan	Gemcitabine
483	16898006		2006	Excluded	endpoint absent	Abstract
484	12573755		2003	Early Stage	PDAC	no	20	35			10	2	0	Radiotherapy	nab-paclitaxel
485	14518212		1998	Excluded	endpoint absent	Title
486	19502533		2009	Early Stage	PDAC	no	41	50		5	9.3	4	0	Radiotherapy	5-Fluorouracil	Cisplatin	Surgery						DFS
487	10626195		1999	Advanced	PDAC	no	37	8			5	2	0	5-Fluorouracil	Cisplatin
488	9684109		1998	Excluded	endpoint absent	Abstract
489	12109802		2002	Early Stage	PDAC	no	9	29			9	3	0	Irinotecan	Gemcitabine	Radiotherapy
490	22020784		2012	excluded	PNET	Full Text	38	43.6	22.3			1	1	90Y-DOTA-D-Phe1-Tyr3 octreotide*									90Y-DOTATOC
491	9118032		1997	Early Stage	PDAC	Undetermined	20	10	4.9		10.3	2	0	5-Fluorouracil	Radiotherapy
492	18265668		2007	advanced	PDAC	no	16	25	4		6	4	0	5-Fluorouracil	Leucovorin	Carboplatin	Epirubicin
493	11956909		2001	Excluded	endpoint absent	Full Text
494	9756018		1998	Excluded	endpoint absent	Title
495	8983300		1996	Advanced	PDAC	Undetermined	14	0	6		7.2	1	0	nab-paclitaxel
496	8451039		1993	Excluded	endpoint absent	Full Text
497	23213663		2012	Excluded	endpoint absent	Title
498	11283940		2001	Early Stage	PDAC	no	41	10	5.8		7.7	3	0	Radiotherapy	Cisplatin	5-Fluorouracil
499	10336818		1999	Excluded	endpoint absent	Full Text
500	9655283	10	1998	Excluded	endpoint absent	Abstract
501	31953079	11	2020	Early Stage	PDAC	no	106	33.6	10.9		18.8	2	0	nab-paclitaxel	Gemcitabine
502	21526355		2012	advanced	PDAC	yes	15	0	1.4		6.1	1	0	Eribulin
503	14758134		2004	Advanced	PDAC	no	109	32			11.2	2	0	External Beam Radiation	nab-paclitaxel
504	26535993		2018	Advanced	PDAC	no	17	41.2	7.7		9.1	3	0	Gemcitabine	Cisplatin	5-Fluorouracil
	26535993		2018	Advanced	PDAC	yes	14	7.1	2.7		4.9	3	0	Gemcitabine	Cisplatin	5-Fluorouracil
505	29633005		2018	Advanced	PDAC	no	69	37.7	5.5		11.2	4	0	Irinotecan	Oxaliplatin	5-Fluorouracil	Leucovorin						Modified FOLFIRINOX
506	24606850		2014	Early Stage	PDAC	no	24	32.4	10.4		11.8	6	1	Gemcitabine	Oxaliplatin	Cetuximab	Radiotherapy	Capecitabine	Surgery
507	21701927		2011	Early Stage	PDAC	Undetermined	50	33	10.2		14.8	2	0	Intensity-Modulated Radiation (IMRT)	Gemcitabine
508	22543215		2012	Early Stage	PDAC	yes	28	33		10.2	14.8	5	1	Interferon-alfa-2b	Cisplatin	5-Fluorouracil	Radiotherapy	Surgery					DFS
509	11762810		2001	Advanced	PDAC	no	22	0	4.2		7	1	0	Doxorubicin
510	19047305		2009	Advanced	PDAC	yes	37	13.5	4.6		9.4	4	0	Gemcitabine	Tegafur	Gimeracil	Oteracil
511	23978987		2013	Advanced	PDAC	yes	33	0	1.8		4.5	1	1	Everolimus
512	12576418		2003	Excluded	endpoint absent	Abstract
513	17962204		2008	advanced	PDAC	no	62	13	4.2		8.1	2	0	Capecitabine	Oxaliplatin
	17962204		2008	advanced	PDAC	no	65	25	5.7		9	2	0	Capecitabine	Gemcitabine
	17962204		2008	advanced	PDAC	no	63	13	3.9		6.9	2	0	Gemcitabine	Oxaliplatin
514	19034448		2009	advanced	PDAC	no	48	18.2	5.6		9.4	2	0	Gemcitabine	Oxaliplatin
515	33812334		2021	Early Stage	PDAC	no	63	27	7		12.7	2	0	nab-paclitaxel	Gemcitabine
	33812334		2021	Early Stage	PDAC	no	61	5.3	4		10.6	1	0	Gemcitabine
516	21217520		2011	Advanced	PDAC	yes	47		9.7		14.2	5	1	nafamostat mesilate	Gemcitabine	Tegafur	Gimeracil	Oteracil
517	35544539		2022	Advanced	PDAC	yes	83			17.3	24.8	4	1	Surgery	Radiotherapy	5-Fluorouracil	immunotherapy						DFS
518	18843448		2009	undetermined	PDAC	no	25	12	3.8		6	2	0	Calcitriol	Docetaxel
519	28851316		2017	Advanced	PDAC	no	71	40	5.42		9.71	3	1	Gemcitabine	nab-paclitaxel	Vismodegib
520	31857726		2020	Excluded	Protocol	Full Text
521	11042564		2000	Advanced	PDAC	no	42	16	4		7	4	0	Gemcitabine	Tegafur	Oral Uracil	Leucovorin
522	19858396		2009	Advanced	PDAC	Undetermined	66	13	4.5		6.7	2	0	Gemcitabine	Cisplatin
	19858396		2009	Advanced	PDAC	Undetermined	64	14	3.3		6.4	1	0	Gemcitabine
	19858396		2009	Advanced	PDAC	Undetermined	65	12	4.1		6.4	2	0	Gemcitabine	Docetaxel
	19858396		2009	Advanced	PDAC	Undetermined	64	14	4		7.1	2	0	Gemcitabine	Irinotecan
523	16012797		2005	Advanced	PDAC	yes	30	23.3	5.5		6.25	3	0	Oxaliplatin	Leucovorin	5-Fluorouracil
524	21715364		2011	Advanced	PDAC	no	55	44.4	5.9		10.1	4	0	Gemcitabine	Tegafur	Gimeracil	Oteracil
525	34368921		2021	Advanced	PDAC	no	22	54.5	6.4		15.7	4	0	Irinotecan	Oxaliplatin	5-Fluorouracil	Leucovorin						FOLFIRINOX
526	12853353		2003	Early Stage	PDAC	no	45	46	4.3		7.1	3	0	Mitomycin C	Cisplatin	5-Fluorouracil
527	34811505		2022	Excluded	endpoint absent	Abstract
528	10673995		1999	Advanced	PDAC	no	49	0	2.25		5.35	1	1	Ocreotide									3 patients had stage II (6%), 19 stage III (40%), and 25 (53%) stage IV disease.
529	21896540		2012	Advanced	PDAC	no	53	16	4.4		9.3	2	0	nab-paclitaxel	Gemcitabine								gemcitabine in combination with 44 mg/m2 (GEM + Endo44).
	21896540		2012	Advanced	PDAC	no	52	14	4.6		8.7	2	0	nab-paclitaxel	Gemcitabine								gemcitabine in combination with 22 mg/m2 (GEM + Endo22)
	21896540		2012	Advanced	PDAC	no	51	14	4.1		8.1	2	0	nab-paclitaxel	Gemcitabine								gemcitabine in combination with 11 mg/m2 liposomal nab-paclitaxel (ET; GEM + Endo11)
	21896540		2012	Advanced	PDAC	no	56	14	2.7		6.8	1	0	Gemcitabine
530	26220200		2017	Advanced	PDAC	no	50	14.3	4.8		5.9	2	0	Gemcitabine	ω-3 rich lipid emulsion
531	29846849		2018	Early Stage	PDAC	no	24	17.4	11.4		21.9	3	0	Gemcitabine	S1	Surgery
532	12688276		2003	Excluded	endpoint absent	Abstract
533	31765987		2020	Advanced	PDAC	no	54	40.7	7.6		11.4	6	0	Tegafur	Gimeracil	Oteracil	Leucovorin	Oxaliplatin	Gemcitabine
534	31206934		2019	Excluded	endpoint absent	Abstract
535	27599039		2016	Advanced	PDAC	no	75	10.7	4.1		6.7	2	1	Gemcitabine	IMM-101								Locally Advanced-11 Metastatic- 64
	27599039		2016	Advanced	PDAC	no	35	2.9	2.4		5.6	1	0	Gemcitabine									Locally Advanced-7 Metastatic- 28
536	26666646		2016	Advanced	PDAC	yes	25	0	1.9		5.2	1	0	Trabectedin
537	30768575		2019	excluded	PNET	Full Text	21	9.5	15		34	1	1	Ziv-aflibercept
538	10907950		2000	Advanced	PDAC	yes	96	15	5		9.9	4	0	5-Fluorouracil	Leucovorin	Carboplatin	Epirubicin
539	34066784		2021	Advanced	PDAC	no	42	31	6		10.2	4	0	nab-paclitaxel	Leucovorin	5-Fluorouracil	Irinotecan						Nab-FOLFIRI
	34066784		2021	Advanced	PDAC	no	42	31	5.6		10.4	4	0	nab-paclitaxel	Leucovorin	5-Fluorouracil	Oxaliplatin						Nab-FOLFOX
540	8824355		1996	Advanced	PDAC	no	35	10	3		4.37	1	0	Topotecan
541	26615615		2016	Excluded	endpoint absent	Abstract
542	8221199		1993	Advanced	PDAC	no	17	0			2.8	1	0	Merbarone
543	11815964		2002	Advanced	PDAC	no	34	18	3.8		8.9	2	0	Docetaxel	Gemcitabine
544	22399627		2012	Advanced	PDAC	yes	7	0	2.1		4.01	2	2	Panobinostat	Bortezomib
545	29276021		2018	Excluded	endpoint absent	Full Text
546	7828278		1995	Advanced	PDAC	no	20	5			7	2	0	5-Fluorouracil	5-Methyltetrahydrofolate
547	18192882		2008	Excluded	endpoint absent	Full Text
548	10210540		1999	Excluded	endpoint absent	Full Text																	Study incomplete at the time of publication
549	8628003		1996	Excluded	endpoint absent	Full Text
550	25512461	11	2015	Advanced	PDAC	no	71	17	5.6		9.2	2	1	Gemcitabine	TH-302/ Evofosfamide*								TH-302 240 mg/m2
	25512461		2015	Advanced	PDAC	no	74	26	6		8.7	2	1	Gemcitabine	TH-302/ Evofosfamide*								TH-302 340 mg/m2
	25512461		2015	Advanced	PDAC	no	69	12	3.6		6.9	1	0	Gemcitabine
551	11147592	12	2000	Early Stage	PDAC	no	41	0	6		10	1	0	Radiotherapy
552	24297682		2014	Advanced	PDAC	yes	25	10	2.32		4.97	2	0	Capecitabine	PHY906*
553	19687729		2010	Advanced	PDAC	no	29	18	3.7		6	2	0	Glufosamide	Gemcitabine
554	8141110		1994	Advanced	PDAC	no	26	0	1.4		2.1	1	0	DHAD									TTP
	8141110		1994	Advanced	PDAC	no	22	0	1.4		2.56	1	0	Aclacinomycin A									TTP
	8141110		1994	Advanced	PDAC	no	26	0	1.4		2.56	1	0	Spirogermanium									TTP
	8141110		1994	Advanced	PDAC	no	23	0	1.4		2.8	1	0	VP-16									TTP
555	24867540		2014	Early Stage	PDAC	no	35		10		17	4	0	Radiotherapy	Capecitabine	Surgery	Gemcitabine
556	31792036		2020	Excluded	endpoint absent	Full Text
557	11462946		2001	Excluded	endpoint absent	Abstract
558	26445094		2015	Excluded	Protocol	Full Text
559	8824356		1996	Excluded	endpoint absent	Full Text
560	26351344		2015	Advanced	PDAC	yes	64	7.8	1.7		4.5	2	1	Ruxolitinib	Capecitabine
	26351344		2015	Advanced	PDAC	yes	63	1.6	1.5		4.3	1	0	Capecitabine
561	20451275		2010	Early Stage	PDAC	no	32	15.63			11	3	0	Capecitabine	Oxaliplatin	Radiotherapy
562	18766341		2009	Advanced	PDAC	yes	20	10	2.5		7.6	2	0	5-Fluorouracil	Paclitaxel
563	21104328		2011	Excluded	endpoint absent	Full Text																	Participants underwent surgery, and the drugs are used as adjuvant therapy
564	17278889		2007	Advanced	PDAC	no	30	27.6	4		7.5	3	0	Oxaliplatin	5-Fluorouracil	Leucovorin
565	29232172		2018	Advanced	PDAC	no	166	40	6		9.6	2	1	PEGPH20	nab-paclitaxel
	29232172		2018	Advanced	PDAC	no	113	33	5.3		9.2	2	0	Gemcitabine	nab-paclitaxel
566	19363436		2009	Advanced	PDAC	yes	31	12.9	2.3		6.7	3	0	5-Fluorouracil	Doxorubicin	Mitomycin-C
567	33099898		2020	Advanced	PDAC	yes	40	18	2.7		6.3	3	0	Irinotecan	5-Fluorouracil	Leucovorin
	33099898		2020	Advanced	PDAC	yes	39	0	1.5			2	0	5-Fluorouracil	Leucovorin
568	9348584		1997	Excluded	endpoint absent	Full Text
569	9274458		1997	Advanced	PDAC	no	39	28	9		12	4	0	Cisplatin	Hydroxyurea	5-Fluorouracil	Leucovorin
570	34750990		2021	Excluded	endpoint absent	Full Text
571	19858399		2009	Advanced	PDAC	no	20	35	9		12.5	4	2	Gemcitabine	Capecitabine	Bevacizumab	Erlotinib
572	19246950		2009	Advanced	PDAC	yes	35	9	4.2		4.8	2	1	Capecitabine	Celecoxib
573	7499113		1995	Excluded	endpoint absent	Full Text
574	27783849		2017	Advanced	PDAC	no	38	10.8	4.7		9	4	3	KIF20A‐66 peptide	VEGFR1‐1084 peptide	VEGFR2‐169 peptide
	27783849		2017	Advanced	PDAC	no	30	13.8	5.2		10	4	3	KIF20A‐66 peptide	VEGFR1‐1084 peptide	VEGFR2‐169 peptide
575	23358470		2013	Advanced	PDAC	no	72	11	2.3		4.7	2	1	Lenalidomide	Gemcitabine
576	28527133		2017	Advanced	PDAC	yes	43	3			5.16	1	1	TAK-264 (antibody)
577	21464031		2011	Excluded	endpoint absent	Full Text
578	28081543		2017	Advanced	PDAC	yes	67	18.3	3.5		6.8	4	0	Irinotecan	Tegafur	Gimeracil	Oteracil
	28081543		2017	Advanced	PDAC	yes	70	6	1.9		5.8	3	0	Tegafur	Gimeracil	Oteracil
579	33970687		2021	Advanced	PDAC	yes	46	41.7	13.1		23.5	2	1	Rupacarib	platinum								*platinum-based (cisplatin, oxaliplatin or carboplatin) treatment
580	24140233		2014	Advanced	PDAC	no	55	3.6	2.69		4.95	2	1	Gemcitabine	Temsirolimus
581	30488350		2018	Excluded	endpoint absent	Abstract
582	19578850		2010	Advanced	PDAC	no	38	32	5.4		8.4	4	0	Gemcitabine	Tegafur	Gimeracil	Oteracil
583	16062075		2005	Early Stage	PDAC	no	20	12	5.1		8.8	3	0	Irinotecan	Gemcitabine	Radiotherapy
584	8292812		1993	Advanced	PDAC	no	21	14			6	3	1	5-Fluorouracil	Leucovorin	Interferon alpha
585	23213101		2013	Excluded	endpoint absent	Full Text
586	7606107		1995	Advanced	PDAC	no	43	25.7			6.1	4	0	Angiotensin II-Induced Hypertension Chemotherapy (IHC)	Adriamycin	5-Fluorouracil	Mitomycin-C
587	29273007		2017	Advanced	PDAC	no	83	35	5.5		9.3	2	0	nab-paclitaxel	Gemcitabine
588	24162380		2014	Advanced	PDAC	no	58	6.9	2.4		6.3	2	1	Gemcitabine	Simvastatin
	24162380		2014	Advanced	PDAC	no	56	14.3	3.6		8.7	1	0	Gemcitabine
589	33776923		2021	Excluded	endpoint absent	Abstract
590	29119276		2018	Advanced	PDAC	no	17	17.6	9.1		15	3	1	Gemcitabine	nab-paclitaxel	Pembrolizumab
591	18612155		2008	excluded	PNET	Full Text	66	16.7	7.7			1	1	Sunitinib
592	26527777		2015	Advanced	PDAC	no	53	8	4		6.9	2	1	Gemcitabine	Vismodegib
	26527777		2015	Advanced	PDAC	no	53	13	2.5		6.1	1	0	Gemcitabine
593	8120520		1994	Excluded	endpoint absent	Abstract
594	25896973		2015	Excluded	endpoint absent	Abstract
595	31412411		2019	Excluded	endpoint absent	Abstract
596	33338442		2021	Early Stage	PDAC	no	64	22	7.7		18.5	2	0	nab-paclitaxel	Gemcitabine
	33338442		2021	Early Stage	PDAC	no	66	17	9.5		20.7	6	0	nab-paclitaxel	Gemcitabine	Oxaliplatin	Leucovorin	Irinotecan	5-Fluorouracil				FOLFIRINOX
597	26530749		2015	Excluded	endpoint absent	Full Text
598	25618415		2015	Advanced	PDAC	no	34	35.2	6.8		11.9	3	0	Gemcitabine	Oxaliplatin	Capecitabine
	25618415		2015	Advanced	PDAC	no	33	18.1	3.7		7.1	1	0	Gemcitabine
599	28162923		2017	Early Stage	PDAC	no	53			15	25	6	1	Surgery	Radiotherapy	5-Fluorouracil	Cisplatin	Interferon alpha	Gemcitabine				DFS
600	24676891	12	2014	advanced	PDAC	yes	10	20	2.1		3.4	2	0	S1	Paclitaxel								TTP
601	1447037	13	1992	Excluded	endpoint absent	Full Text
602	14663369		2003	early stage	PDAC	Yes	20				13.4	3	1	cisplatin	continuous infusion (CI) 5-fluorouracil (5-FU)	cytarabine
	14663369		2003	early stage	PDAC	Yes	21		5.6		18.1	4	1	cisplatin	continuous infusion (CI) 5-fluorouracil (5-FU)	cytarabine	Surgery
603	17589846		2008	Excluded	endpoint absent	Full Text
604	8328410		1993	Excluded	endpoint absent	Full Text	22	7				1	1	Merbarone
605	16641168		2006	Advanced	PDAC	No	174	14			7	2	1	gemcitabine	CI-994
606	18077217		2008	Advanced	PDAC	No	84	17.5	3.4		7.5	3	1	Cetuximab	gemcitabine	cisplatin
	18077217		2008	Advanced	PDAC	No		12.2	4.2		7.8	2	0	gemcitabine	cisplatin
607	25880004		2015	early stage	PDAC	No		11.5	2.8		6.9	2	0	S-1	oxaliplatin
	25880004		2015	early stage	PDAC	No		20.9	3		7.4	2	0	oxaliplatin	gemcitabine-
608	27618657		2016	Excluded	endpoint absent	Full Text
609	35657348		2022	Advanced	PDAC	no		25	5.3		8.6	3	2	ivaltinostat	gemcitabine	erlotinib
610	22700995		2012	Advanced	PDAC	No	41	10	5.1		8.7	2	1	Ganitumab	gemcitabine
	22700995		2012	Advanced	PDAC	No	42	3	4		7.5	1	1	Conatumumab
	22700995		2012	Advanced	PDAC	No	42	3	2.1		5.9	2	2	Ganitumab	gemcitabine
611	17585372		2007	Advanced	PDAC	No	26	0	4.1		9	2	1	3-Aminopyridine-2-carboxaldehyde thiosemicarbazone	gemcitabine								TTP
612	9547680		1997	Advanced	PDAC	Yes	14	0			4.7	2	1	flutamide	surgery
613	11510033		2001	Advanced	PDAC	no	20	21			8.4	3	0	leucovorin	5-fluorouracil	gemcitabine
614	9625849		1998	Advanced	PDAC	yes	31	6			4.5	2	0	etoposide	surgery
615	16344320		2006	Advanced	PDAC	yes	51	19.1	3.9		7.1	3	0	Gemcitabine	Cisplatin	surgery							TTP
616	26719427		2016	Excluded	endpoint absent	Full Text
617	16446337		2006	Excluded	endpoint absent	Full Text
618	22699824		2012	Advanced	PDAC	Yes	90	2.3	1.53		4.97	1	1	BI 2536
619	32273276		2020	Advanced	PDAC	Yes	51	4			5.9	4	2	Cyclophosphamide	GVAX pancreas vaccine	CRS-207	nivolumab
	32273276		2020	Advanced	PDAC	Yes	42	2			6.1	3	1	Cyclophosphamide	GVAX pancreas vaccine	CRS-207
620	10468299		1999	early stage	PDAC	no	66	21	3.8		7.8	2	0	epirubicin	gemcitabine								TTP
621	21561347		2011	Advanced	PDAC	No	171	31.6	6.4		11.1	4	0	oxaliplatin	irinotecan,	leucovorin	fluorouracil,
	21561347		2011	Advanced	PDAC	No	171	9.4	3.3		6.8	1	0	gemcitabine
622	27788498		2017	excluded	PNET	Full Text	40	45	5.7		12.9	3	1	Irinotecan	cisplatin	octreotide long-acting release
623	28251282		2017	Advanced	PDAC	no	121	0	3		9.4	1	0	S-1
	28251282		2017	Advanced	PDAC	no	64	1.6	4.2		10.4	1	0	S-1
624	12663718		2003	Advanced	PDAC	No	20	0	1.2		4.6	1	1	R115777									TTP
625	18751421		2008	Advanced	PDAC	yes	30	17	4.6		9	2	0	S-1	cisplatin								TTP
626	16029792		2005	Advanced	PDAC	Yes	30			14.5	19	3	0	gemcitabine	surgery	radiation							DFS
627	32156749		2020	Excluded	endpoint absent	Full Text
628	8943690		1996	Excluded	endpoint absent	Full Text
629	35662283		2022	Advanced	PDAC	yes	34	50	6.4		16.7	2	1	nivolumab	Chemotherapy
	35662283		2022	Advanced	PDAC	yes	36	33	7.3		11.4	2	1	Sotigalimab	Chemotherapy
	35662283		2022	Advanced	PDAC	yes	35	31	6.7		10.1	3	2	Sotigalimab	nivolumab	Chemotherapy
630	28634650		2017	Advanced	PDAC	Yes	167	9.8	3.9		8.5	2	1	gemcitabine plus Z‑360	CCK2 receptor‑selective antagonist
631	12714886		2003	Advanced	PDAC	no	26	30.7			9	2	0	Gemcitabine	5-Fluorouracil
632	17577035		2007	Advanced	PDAC	YES	40	8.5	7.3		10.2	4	0	Gemcitabine	Cisplatin	Radiotherapy	Surgery						TTP
633	8554969		1996	Advanced	PDAC	no	32	6.3			6.3	1	0	gemcitabine
634	23483298		2013	Advanced	PDAC	Yes	21	41.67	5.23		12.17	4	0	nab-paclitaxel	gemcitabine	surgery	Radiation therapy
635	10765123		2000	Advanced	PDAC	Yes	37	14			4.4	2	0	Gemcitabine	5-Fluorouracil
636	34921230		2022	early stage	PDAC	No	55		6.6		19.6	3	0	oxaliplatin	fluorouracil (5-FU)/leucovorin	irinotecan
	34921230		2022	early stage	PDAC	No			7.6		17.9	4	0	gemcitabine	oxaliplatin	fluorouracil	leucovorin
637	16034525		2005	Advanced	PDAC	Yes	22	14	1.8		5.8	3	1	celecoxib	gemcitabine	cisplatin							TTP
638	8909307		1996	early stage	PDAC	Yes	31	0			5.7	3	0	5-fluorouracil	leucovorin	Radiotherapy
639	25104069		2014	early stage	PDAC	no	71			11	18.2	3	0	gemcitabine	oxaliplatin	radiation	surgery						DFS
640	18391600		2008	Advanced	PDAC	No	25	17			4.27	2	1	Gemcitabine	celecoxib
641	10637702		1999	Excluded	endpoint absent	Full Text
642	18177814		2008	Excluded	endpoint absent	Full Text
643	15274409		2004	Advanced	PDAC	no	15	14.3	5		10	2	0	Gemcitabine	5-fluorouracil
644	16133800		2005	Advanced	PDAC	No	53		1.4		2.6	1	1	R115777									TTP
645	22555398		2012	Advanced	PDAC	no	53		5.4		13.5	2	0	gemcitabine	S1
	22555398		2012	Advanced	PDAC	no			3.6		8.8	1	0	gemcitabine
646	28609362		2017	Excluded	endpoint absent	Full Text
647	10839289		2000	Excluded	endpoint absent	Full Text
648	25454412		2014	excluded	PNET	Full Text	34	56	23.7			3	1	Bevacizumab	5-FU	streptozocin							24 months OS
649	30182219		2019	Advanced	PDAC	no	101	13		15.8	30.8	3	0	gemcitabine	S1	surgery							RFS
650	1394037	13	1992	Advanced	PDAC	No	49	4			4.2	3	1	alpha-2a-Interferon	fluorouracil	surgery
651	25027552	14	2014	early stage	PDAC	No	51	27	5.5		9.6	3	0	docetaxel	cisplatin	Radiation
652	29843755		2018	Advanced	PDAC	no	15		1.8		10.4	2	1	gemcitabine	MK-0646
	29843755		2018	Advanced	PDAC	no	15		1.8		7.1	3	2	MK-0646	gemcitabine	erlotinib
	29843755		2018	Advanced	PDAC	no	15		1.9		5.7	2	1	erlotinib	gemcitabine
653	30833272		2019	excluded	PNET	Full Text	42	19	21.2			3	1	Surufatinib	radiotherapy	surgery
654	33452559		2021	Advanced	PDAC	No	80	13.8	7.2		9.2	2	0	nab‑paclitaxel	gemcitabine
655	19738452		2010	Excluded	endpoint absent	Full Text
656	21969517		2011	Advanced	PDAC	no	67	48			12.2	2	0	Gemcitabine	nab-Paclitaxel
657	32605910		2020	Advanced	PDAC	yes	77	20	3.7		11.7	1	1	Eryaspase
	32605910		2020	Advanced	PDAC	yes		26	3.4		6.5	1	1	Eryaspase
	32605910		2020	Advanced	PDAC	yes	113	0	1.6		4.3	1	1	Eryaspase
658	25918250		2015	Advanced	PDAC	Yes	39	0	1.8		4.6	2	2	cetuximab	trastuzumab
659	17882555		2008	excluded	endpoint absent	Full Text	17				16	3	0	surgery	oxaliplatin	capecitabine
660	25991462		2015	Excluded	endpoint absent	Full Text
661	8157474		1993	Excluded	endpoint absent	abstract
662	34288696		2021	Advanced	PDAC	no	91	37.3	6.3		10.1	4	0	fluorouracil,	leucovorin,	irinotecan	oxaliplatin
	34288696		2021	Advanced	PDAC	no	92	35.8	6.7		11.2	4	0	fluorouracil,	leucovorin,	irinotecan	oxaliplatin
	34288696		2021	Advanced	PDAC	no	90	28.4	4.5		7.3	5	0	gemcitabine	fluorouracil	leucovorin	irinotecan	Oxaliplatin
663	10885606		2000	early stage	PDAC	Yes	40	15	2.1		7	1	0	docetaxel									TTP
664	10408405		1999	Advanced	PDAC	No	54	3.7			7	2	0	gemcitabine a	5-fluorouracil
665	19714296		2011	early stage	PDAC	No	86	8.6	3.4		5.6	2	1	Gemcitabine	Enzastaurin
	19714296		2011	early stage	PDAC	No	44	5.3	3		5.1	1	0	Gemcitabine
666	25068471		2016	Excluded	endpoint absent	Full Text																	TTP
667	9849417		1998	Advanced	PDAC	Yes	26	8	1.8		4.6	3	0	Topotecan	prior surgery	prior radiotherapy							TTP
668	12698181		2003	Advanced	PDAC	Yes	38	16	2.5		4.3	2	0	Irinotecan	raltitrexed
	12698181		2003	Advanced	PDAC	Yes		0	4		6.5	1	0	raltitrexed
669	34253578		2021	Advanced	PDAC	Yes	43	13.2	3.8		6.6	3	2	motixafortide	pembrolizumab	chemotherapy
670	25956795		2015	excluded	PNET	Full Text	32	21.9	14.4		25	2	2	Pazopanib	octreotide
671	26806264		2016	Excluded	endpoint absent	Full Text
672	23989950		2013	excluded	PNET	Full Text	37	18.9	5.8			1	1	pazopanib
673	25917204		2015	Excluded	endpoint absent	Full Text
674	20461765		2010	early stage	PDAC	Yes	10	10	14.2		19.4	3	0	gemicitabine	radiation	surgery
	20461765		2010	early stage	PDAC	Yes	11	18.2	9		13.4	4	0	gemcitabine	radiation	5-FU	cisplatin
675	30080723		2018	early stage	PDAC	no	130		20		38	4	0	surgery	folinic acid	5fu	irnnotecan
676	24668033		2014	Advanced	PDAC	yes	18		1.5		4.1	1	1	RO4929097
677	31912800		2020	Advanced	PDAC	no	43	39.5	3.6		8.9	2	1	insulin-like growth factor-1 receptor (IGF-1R	istiratumab
	31912800		2020	Advanced	PDAC	no	45	51.2	7.3		11.7	3	1	gemcitabine/nabpaclitaxe	insulin-like growth factor-1 receptor
678	28059968		2017	Advanced	PDAC	no	33	36			16.3	2	1	Paclitaxel	S-1
679	17667928		2007	Excluded	endpoint absent	Full Text
680	32769854		2020	Excluded	endpoint absent	Full Text
681	22273718		2012	Excluded	endpoint absent	Full Text
682	30254147		2018	early stage	PDAC	no	19		13.7		21.7	2	0	gemcitabine	radiation therapy
683	35476508		2022	Excluded	endpoint absent	Full Text
684	26709865		2018	Advanced	PDAC	No	72	13.7	2.8		5.2	2	0	Imexon	Gemcitabine
	26709865		2018	Advanced	PDAC	No	70	17	3.8		6.8	1	0	Gemcitabine	Placebo
685	15218298		2004	Advanced	PDAC	no	32	12.5	2.1		4.7	2	0	Gemcitabine	Docetaxel
686	8805925		1996	Advanced	PDAC	Yes	63	10.5	2.53		3.85	2	0	gemcitabine	5-FU								TTP
687	9537201		1998	Advanced	PDAC	Yes	13	7.7	8.3			2	1	5-fluorouracil	interferon-alpha
688	24562589		2014	Advanced	PDAC	yes	43	14	3.7		5.3	3	0	capecitabine	docetaxel	gemcitabine
689	22248601		2012	early stage	PDAC	No	50	4	3.6		9.7	3	1	TNFeradeBiologic	5-fluorouracil	radiotherapy							TTP
690	30679315		2019	Advanced	PDAC	yes	46	8.7	2		4.2	2	1	gemcitabin	erlotinib
	30679315		2019	Advanced	PDAC	yes	46	6.5	3.6		8.3	3	2	panitumumab	gemcitabin	erlotinib
691	11106115		2000	Advanced	PDAC	no	38	5	7.1		9.3	3	0	gemcitabine	5-fluorouracil	folinic acid							TTP
692	25584002		2015	Excluded	endpoint absent	Full Text
693	33405090		2021	Advanced	PDAC	Yes	80	0	3		9	1	1	selumetinib
694	34597974		2021	Excluded	endpoint absent	Full Text
695	28774338		2017	Excluded	endpoint absent	Full Text
696	12174927		2002	Advanced	PDAC	no	27	11	4.5		8	2	1	gemcitabine	tamoxifen								TTP
697	20075714		2010	early stage	PDAC	Yes	39	43.6	8.4		12.6	2	1	gemcitabine	high-intensity focused ultrasound therapy								TTP
698	11039519		2000	Advanced	PDAC	Yes	46	22	1.7		4.5	4	0	5-Fluorouracil,	, Leucovorin	Mitomycin-C,	Dipyridamole						TTP
699	23423329		2014	Advanced	PDAC	no	23		10.6		8.9	2	0	Gemcitabine	Intravenous ω-3 Fish Oil
700	10429973	14	1999	Excluded	endpoint absent	Full Text
701	8422624	15	1993	advanced	PDAC	no	44	11			4.8	4	0	flurouracil	doxorubicin	mitomycin	streptozotocin
702	21454973		2011	advanced	PDAC	yes	20	5	1.7		3.7	2	0	mitomycin	ifosfamide
703	18285678		2008	excluded	PNET	Full Text	30	40	13		52	2	0	streptozotocin	doxorubicin								2 year PFS was 18%, 2-year OS was 72%
704	31120501		2019	advanced	PDAC	no	55	38.2	5.7		11.1	3	0	gemcitabine hydrochloride	nab-paclitaxel	Hydroxychloroquine sulfate
705	27604035		2017	advanced	PDAC	no	57	21.1	6.4		12.1	2	0	gemcitabine hydrochloride	nab-paclitaxel
706	16133801		2005	excluded	endpoint absent	Abstract
707	20190682		2010	advanced	PDAC	no	12	0	1.3		5	1	0	Dolastatin-10									TTP
708	33086310		2022	advanced	PDAC	no	60	7	4		7.3	2	0	gemcitabine	5-Fluorouracil
709	14704829		2004	excluded	endpoint absent	Abstract
710	29238851		2018	excluded	endpoint absent	full text
711	9229316		1996	excluded	endpoint absent	Abstract
712	26065489		2016	excluded	endpoint absent	Abstract
713	17031397		2006	excluded	PNET	Full Text	30	80	48			3	1	Lu-octreotate	capecitabine	temozolomide
714	16078261		2005	excluded	PNET	Full Text	37	5.6	6			1	1	temsirolimus									TTP
715	12488300		2003	advanced	PDAC	no	27	15	4.75		10	1	0	gemcitabine
	12488300		2003	advanced	PDAC	no	42	14	4		8.2	1	0	gemcitabine
716	31997125		2020	advanced	PDAC	no	41	17	5.1		9.5	2	0	gemcitabine	capecitabine
717	15275732		2004	advanced	PDAC	no	38	25	12.3		23.5	3	0	gemcitabine	nab-paclitaxel	surgery
718	9740550		1998	excluded	endpoint absent	Abstract
719	23392072		2013	excluded	endpoint absent	full text
720	9196157		1997	excluded	PNET	Full Text	52	19	29			1	1	Lu-Dotatate									RD group
721	24752410		2014	advanced	PDAC	no	39	8			5	1	0	paclitaxel
722	28222309		2017	excluded	PNET	Full Text	50	18				2	2	Everolimus	octreotide
	28222309		2017	advanced	PDAC	no	60	13	3.8		7.7	2	1	Gemcitabine	erlotinib
723	30396819		2019	advanced	PDAC	no	60	15	4.3		6.8	3	1	Gemcitabine	erlotinib	capecitabine
	30396819		2019	advanced	PDAC	no	20	45	8.3		14.9	2	0	TTField	Gemcitabine
724	30506283		2019	advanced	PDAC	no	20	40	12.7			3	0	TTField	Gemcitabine	nab-paclitaxel
725	29549862		2018	excluded	endpoint absent	Abstract
	29549862		2018	advanced	PDAC	no	117	23.3	3.8		10.1	2	1	Gemcitabine	erlotinib
726	35240087		2022	advanced	PDAC	yes	27	33.3	6.6		10.9	4	0	leucovorin	Fluorouracil	Irinotecan	Oxaliplatin
	35240087		2022	advanced	PDAC	yes	85				14.9	4	0	SBRT	pembrolizumab	trametinib	surgery
727	25395378		2014	advanced	PDAC	yes	85				12.8	3	0	SBRT	gemcitabine	surgery
728	32740235		2020	excluded	endpoint absent	Abstract
729	11301403		2001	excluded	other cancer	Abstract
730	20428874		2011	excluded	PNET	Full Text	24	8	3.2		18	1	0	paclitaxel
731	32452588		2020	advanced	PDAC	yes	31	9.7	2.4		6.3	2	0	capecitabine	docetaxel
732	31418130		2019	advanced	PDAC	no	38	2.6	1.87		3.73	1	0	PBI-05204
733	23741071		2013	advanced	PDAC	no	114	5	10.8		21.3	3	1	Gemcitabine	Erlotinib	surgery
734	7819023		1995	advanced	PDAC	no	40				16	2	1	gemcitabine	ganitumab
735	15122082		2004	advanced	PDAC	no	57	14	5		10	3	1	5-fluorouracil	folinic acid	interferon alpha-2A
736	20006921		2010	early stage	PDAC	no	26	12	4		7	3	1	5-fluorouracil	leucovorin	PALA
737	20461382		2011	excluded	endpoint absent	full text
738	30523758		2019	excluded	endpoint absent	Abstract
739	28489753		2017	advanced	PDAC	no	111	24	5.7		6	2	0	Gemcitabine	paclitaxel
740	29040974		2018	advanced	PDAC	yes	6	22.2	2.8		9	4	0	leucovorin	Fluorouracil	Irinotecan	Oxaliplatin
	29040974		2018	early stage	PDAC	no	65			11	17	3	1	cetuximab	Gemcitabine	CT	RT	surgery					DFS
741	29625841		2018	early stage	PDAC	no	62			11	17	3	1	bevacizumab	Gemcitabine	CT	RT	surgery					DFS
	29625841		2018	advanced	PDAC	no	26		4.7		20.4	2	0	gemcitabine	surgery
	29625841		2018	advanced	PDAC	no	30		12.4		26.4	5	0	cisplatin	epirubicin	gemcitabine	capecitabine	surgery
742	9332689		1997	advanced	PDAC	no	29	31	16.9		39.8	4	0	cisplatin	epirubicin	gemcitabine	surgery
743	34101295		2021	advanced	PDAC	no	28	21			6	3	0	epirubicin	5-fluorouracil	1-leucovorin
744	23838925		2013	advanced	PDAC	no	44	22.7	4		10.6	3	1	5-Fluorouracil	Oxaliplatin	Dasatinib
745	19444385		2010	early stage	PDAC	no	35	19	20		19.7	3	0	gemcitabine	S-1	surgery
746	30817250		2019	advanced	PDAC	yes	14	21.4	1.4		4.1	2	0	Irinotecan	oxaliplatin								TTP
	30817250		2019	advanced	PDAC	no	56	45	6.2		14.4	4	0	fluorouracil	leucovorin	irinotecan	oxaliplatin
747	34446057		2021	advanced	PDAC	no	55	33	4.3		7.7	5	1	fluorouracil	leucovorin	irinotecan	oxaliplatin	PEGPH20
748	30054709		2018	excluded	endpoint absent	full text
749	32591464		2020	excluded	endpoint absent	full text
	32591464		2020	advanced	PDAC	yes	39	2.9	2.4		9.38	2	1	GVAX	ipilimumab
750	28327907	15	2017	advanced	PDAC	yes	35	10.3	5.55		14.7	4	0	leucovorin	Fluorouracil	irinotecan	Oxaliplatin
751	34296544	16	2021	excluded	PNET	Full Text	81	6	16.6			1	1	everolimus
	34296544		2021	advanced	PDAC	no	33	18.2	3.9		6.2	3	1	Gemcitabine	Erlotinib	Oxaliplatin
752	33405269		2021	advanced	PDAC	no	32	6.2	1.4		5.1	2	1	Gemcitabine	Erlotinib
753	8669840		1995	advanced	PDAC	no	59	18.6	3.5		7.9	3	2	gemcitabine	trastuzumab	erlotinib
754	11965607		2002	excluded	endpoint absent	Abstract
755	32433600		2020	excluded	endpoint absent	full text
756	19427747		2010	early stage	PDAC	no	44	34.1	12.2		24.7	6	0	leucovorin	Fluorouracil	irinotecan	Oxaliplatin	gemcitabine	surgery
757	10080603		1999	early stage	PDAC	no	40	30	10		15.5	2	0	gemcitabine	CT-RT								TTP
758	12826040		2003	advanced	PDAC	no	26	19.2	7.4		10.3	2	0	gemcitabine	fluorouracil
	12826040		2003	advanced	PDAC	no	30	3	2.33		5.07	1	0	ZD9331									TTP
759	31145418		2019	advanced	PDAC	no	25	8	1.93		3.63	1	0	gemcitabine									TTP
760	28246206		2017	early stage	PDAC	no	49	51	17.5		31.4	7	0	leucovorin	Fluorouracil	irinotecan	Oxaliplatin	capecitabine	CRT	surgery
	28246206		2017	advanced	PDAC	yes	80	13.9	3.7		7.6	2	1	gemcitabine	simtuzumab								Dose:700 mg
	28246206		2017	advanced	PDAC	yes	79	14.5	3.5		5.9	2	1	gemcitabine	simtuzumab								Dose:200 mg
761	29756206		2018	advanced	PDAC	yes	81	23.5	3.7		5.7	1	0	gemcitabine
762	15341982		2004	advanced	PDAC	no	44	23.4	3.7		7.3	2	1	gemcitabine	pimasertib
763	8374871		1993	advanced	PDAC	no	33	9	1.75		4.75	2	0	5-fluorouracil	folinic acid								TTP
764	28608121		2017	excluded	endpoint absent	Abstract
765	15483017		2004	excluded	endpoint absent	Full Text	33	7				3	0	S-1	Hypofractionated CRT	surgery							2y DFS, 2yOS
766	19933912		2010	excluded	endpoint absent	Abstract
767	21570199		2011	excluded	PNET	Full Text	115	9.6	9.7		24.9	1	1	everolimus
768	15581049		2004	excluded	endpoint absent	Abstract
769	33688022		2021	advanced	PDAC	yes	15	0	1.7		6.1	3	0	mitomycin	docetaxel	irinotecan							TTP
770	16085692		2005	advanced	PDAC	yes	32	3.1	1.87		5.72	2	2	galunisertib	durvalumab
	16085692		2005	advanced	PDAC	no	42	0	1.2		2.5	1	1	PS-341									TTP
771	17278891		2007	advanced	PDAC	no	39	10	2.4		4.8	2	1	PS-342	gemcitabine								TTP
772	16414235		2006	excluded	endpoint absent	Abstract
773	16340743		2006	advanced	PDAC	no	43	18.6			9	2	0	gemcitabine	docetaxel
774	26851029		2016	advanced	PDAC	no	30	30	5.5		9.5	2	0	gemcitabine	Oxaliplatin
775	32451495		2020	excluded	endpoint absent	Abstract
776	18073472		2008	advanced	PDAC	yes	22	32			7.5	2	2	BL-8040	pembrolizumab
777	27039845		2016	advanced	PDAC	no	29	13.8	3.91		5.59	3	0	gemcitabine	doxifluridine	leucovorin
	27039845		2016	advanced	PDAC	no	36	19	4.9		7.3	3	1	paclitaxel	carboplatin	pelareorep
778	7775133		1994	advanced	PDAC	no	37	19	5.2		8.8	2	0	paclitaxel	carboplatin
779	16361622		2005	excluded	endpoint absent	full text
	16361622		2005	advanced	PDAC	no	36	19.4	3.9		7.4	2	0	gemcitabine	docetaxel
780	33604690		2021	advanced	PDAC	no	34	23.5	2.8		7.1	2	0	cisplatin	docetaxel
781	11989594		2001	excluded	PNET	Full Text	33	30	31.4			3	1	Lu-DOTATATE	capecitabine	PRRT
782	18628464		2008	early stage	PDAC	no	31	47			15.2	2	0	5-fluorouracil	RT
783	12649105		2003	excluded	endpoint absent	Abstract
784	22782343		2012	advanced	PDAC	no	46	10.9	4.53		6.22	2	0	gemcitabine	oxaliplatin								TTP
	22782343		2012	advanced	PDAC	no	39	9	3.3		5.33	2	0	gemcitabine	huachansu
785	17396266		2007	advanced	PDAC	no	37	3	3.26		5.2	1	0	gemcitabine
786	26010884		2015	advanced	PDAC	no	45	40	5.4		10.4	2	0	gemcitabine	capecitabine								TTP
787	8518226		1993	excluded	endpoint absent	full text
788	19531969		2009	advanced	PDAC	no	38	26.5			7	2	0	cisplatin	5-fluorouracil
789	24403266		2013	early stage	PDAC	no	54	26	6.8		12.1	2	0	cisplatin	gemcitabine
790	12552960		2002	advanced	PDAC	no	62	13.1	3.9		8.2	2	1	gemcitabine	tigatuzumab
791	21656739		2011	advanced	PDAC	no	21	28.6			10	2	0	doxorubicin	docetaxel
792	20100145		2010	early stage	PDAC	no	78	25	10		12.2	3	0	gemcitabine	5-fluorouracil	RT							TTP
793	11916546		2002	excluded	endpoint absent	full text
	11916546		2002	advanced	PDAC	no	18	0	5		6.5	2	0	5-fluorouracil	cisplatin								TTP
794	32207351		2020	advanced	PDAC	no	15	13	3		5	3	1	5-fluorouracil	cisplatin	alpha-interferon							TTP
795	32045050		2020	excluded	endpoint absent	full text
796	35041344		2021	excluded	PNET	Full Text	19	0	2.6		18.7	1	1	Palbociclib
797	30318515		2018	excluded	PNET	Full Text	24	12.5	18			1	1	Bevacizumab
	30318515		2018	advanced	PDAC	no	104	9	3.61		8.9	2	1	gemcitabine	Galunisertib
798	19470159		2009	advanced	PDAC	no	52	3	2.79		7.1	1	0	gemcitabine
799	16219105		2005	excluded	Protocol	full text
800	8620409	16	1995	excluded	Protocol	full text
801	19672152	17	2009	Advanced	PDAC	no	67	10.5	3.7		7.1	2	1	Gemcitabine	LY293111
	19672152		2009	Advanced	PDAC	no	66	6.1	3.4		8.3	1	0	Gemcitabine
802	18278438		2008	Advanced	PDAC	Yes	14	0	1.8		3.5	2	0	Gemcitabine	3AP, Triapine
803	27156864		2016	excluded	PNET	Full Text	30	39.3	25		42	1	1	90Y-DOTATATE
804	27978579		2017	Advanced	PDAC	Yes	58		1.9		3.9	3	2	gemcitabine	selumetinib	MK-2206
	27978579		2017	Advanced	PDAC	Yes	62		2		6.7	3	0	gemcitabine	Oxaliplatin	Fluorouracil
805	33191450		2021	Advanced	PDAC	No	20	35	6.3		10.2	2	0	Nab-paclitaxel	S-1
	33191450		2021	Advanced	PDAC	No	20	25	5.7		10.2	2	0	Nab-paclitaxel	Gemcitabine
806	21175992		2011	Advanced	PDAC	no	106	20.3	3.48		9.23	2	1	gemcitabine	erlotinib
807	25905586		2015	Excluded	endpoint absent	Abstract
808	14651215		2002	Advanced	PDAC	No	30	17	3		7.2	3	0	gemcitabine	5-fluorouracil (UFT)	oral leucovorin
809	12377645		2002	Advanced	PDAC	no	61	8			3.6	2	1	5-fluorouracil	eniluracil
	12377645		2002	Advanced	PDAC	yes	55	2			3.4	2	1	5-fluorouracil	eniluracil
810	31306735		2019	early stage	PDAC	No	45		10.5		17.3	3	0	S-1-Based Chemoradiation	Gemcitabine	Pancreatectomy
811	31760314		2020	Advanced	PDAC	yes	95		2		6	2	1	Eryaspase	gemcitabine or mFOLFOX6
	31760314		2020	Advanced	PDAC	yes	46		1.6		4.4	1	0	gemcitabine or mFOLFOX6
812	21131631		2011	Excluded	endpoint absent	title
813	12698877		2003	Excluded	endpoint absent	Abstract
814	10408850		1999	Advanced	PDAC	yes	21	0	1.2		3.93	1	0	Docetaxel									TTP
815	21400239		2011	Advanced	PDAC	No	88	10.3	4.6		6.8	3	0	gemcitabine	5-fluorouracil	Folinic Acid
816	35810751		2022	excluded	endpoint absent	Full Text	44					2	2	niraparib	nivolumab								6 month PFS -
817	34190375		2021	excluded	PNET	Full Text	17	17.6	10.4			2	1	sunitinib	evofosfamide
818	31985516		2020	advanced	PDAC	yes	163			12.7	29.9	3	0	gemcitabine	surgery	RT							DFS
	31985516		2020	advanced	PDAC	yes	159			12.4	28.1	4	1	gemcitabine	erlotinib	surgery	RT						DFS
819	34131821		2021	excluded	endpoint absent	Abstract
820	15923794		2005	advanced	PDAC	no	40	24			9.5	2	0	alternating cycles of split course radiation therapy	gemcitabine
821	31986515		2020	excluded	PNET	Full Text	25	0	1.2		7.5	1	1	everolimus
822	23690239		2013	Advanced	PDAC	No	35	11.4	4.3		9.1	2	0	gemcitabine	candesartan
823	10958597		2000	Advanced	PDAC	no	55	5.4			5	4	1	5-FU	leucovorin	etoposide	interferon alpha 2b
824	14998850		2004	Advanced	PDAC	no	31	10	4.2		9	2	0	oxaliplatin	5-fluorouracil
825	22105611		2011	Excluded	other cancer	title
826	12885837		2003	advanced	PDAC	no	49	9.1			5	1	0	Gemcitabin dose 1
	12885837		2003	advanced	PDAC	no	43	5.9			8	1	0	Gemcitabin dose 2
827	18608591		2008	Excluded	other cancer	title																	PR 5.9%
828	16020956		2005	Excluded	endpoint absent	full text
829	22302349		2012	Advanced	PDAC	No	22	26	4		6.8	3	1	gemcitabine	cisplatin	erlotinib
830	15718320		2005	Advanced	PDAC	No	46	4	8.2		10.2	4	0	irinotecan	oxaliplatin	fluorouracil (FU)	leucovorin
831	9424002		1997	Excluded	endpoint absent	Abstract
832	32590747		2020	Excluded	other cancer	title
833	29614381		2018	Advanced	PDAC	yes	44		8.4		10.2	2	0	gemcitabine	(curcumin) Meriva®
834	25366685		2015	Excluded	other cancer	title
835	22810591		2012	Excluded	other cancer	title
836	23412098		2013	early stage	PDAC	no	31		8.3		12.5	2	1	gemcitabine	urokinase inhibitor upamostat (WX-671)
	23412098		2013	early stage	PDAC	no	26		8.2		9.9	1	0	gemcitabine
837	9626886		1998	Excluded	endpoint absent	title
838	35834226		2022	early stage	PDAC	no	70		15		29.8	4	0	oxaliplatin	irinotecan	leucovorin	fluorouracil
	35834226		2022	early stage	PDAC	no	56		10.2		17.1	5	0	oxaliplatin	irinotecan	leucovorin	infusional fluorouracil		RT
839	30685489		2019	Excluded	endpoint absent	Abstract																	could not access the whole article
840	7944488		1994	Excluded	other cancer	title
841	8431370		1993	Excluded	endpoint absent	Abstract
842	24915778		2014	Advanced	PDAC	no	80	22	4		8.4	2	1	gemcitabine	trametinib
	24915778		2014	Advanced	PDAC	no	80	18	3.75		6.7	1	0	gemcitabine
843	8698741		1995	Excluded	endpoint absent	Abstract
844	8262735		1993	Excluded	endpoint absent	Abstract
845	11352960		2001	Advanced	PDAC	No	43	58	7.5		11	4	0	cisplatin	epirubicin	gemcitabine	fluorouracil
846	12566911		2003	Advanced	PDAC	no	21	12.6	6		11	2	0	gemcitabine	5-fluorouracil (5-FU)
847	8397012		1993	Excluded	endpoint absent	title
848	1385354		1992	Excluded	endpoint absent	Abstract																	could not access the whole article
849	17661038		2008	Excluded	endpoint absent	Abstract
850	35122060	17	2021	Advanced	PDAC	Yes	17	18	2.7		6.1	3	2	radiation	ipilimumab	nivolumab
851	31218770	18	2019	Advanced	PDAC	Yes	30		2.3		3.4	2	2	antigenic peptide (SVN-2B)	IFNβ
852	7819024		1995	Excluded	other cancer	title
853	15668704		2005	Advanced	PDAC	No	46	23.1	5.4			2	1	RX-3117 - cyclopentyl pyrimidyl nucleoside	nab-paclitaxel
854	34417914		2022	advanced	PDAC	No	22	13			6	4	0	cisplatin	5-fluorouraci	epidoxorubicin	6S stereoisomer of leucovorin	glutathione	f lenograstim
855	10027318		1999	Advanced	PDAC	No	40	5			3.5	1	0	Edatrexate
856	8186177		1994	Advanced	PDAC	No	27	4	3.4		5.5	2	0	gemcitabine	raltitrexed
857	22120961		2012	Advanced	PDAC	Yes	49	18	2.8		7	2	0	Gemcitabine	S-1
858	1385353		1992	Advanced	PDAC	No	20	0			2.8	1	0	fludarabine phosphate
859	21626049		2012	Advanced	PDAC	No	52	37	7.6		11	4	0	epirubicin	cisplatin	fluorouracil	gemcitabine
	21626049		2012	Advanced	PDAC	No	53	37	7.4		11	4	0	docetaxel	cisplatin	fluorouracil	gemcitabine
860	26681680		2016	Advanced	PDAC	Yes	69	91.3	3.8		6.3	2	0	leucovorin	S-1
	26681680		2016	Advanced	PDAC	Yes	71	71.8	2.7		6.1	1	0	S-1
861	33945297		2021	excluded	PNET	Full Text	55	44.2	15.6		15.7	1	1	lenvatinib
862	25688512		2014	Excluded	Protocol	full text
863	12506172		2003	advanced	PDAC	No	36	18.5			6.4	2	0	capecitabine	gemcitabine
864	20444846		2010	advanced	PDAC	No	45	41	4.3		7.8	3	0	gemcitabine	capecitabine	oxaliplatin
865	23429495		2013	Advanced	PDAC	No	25	12	2.23		5.43	2	1	Etanercept	gemcitabine
866	25041791		2014	Advanced	PDAC	No	57	3.5	3.6		7	3	2	Gemcitabine	erlotinib	cixutumumab
	25041791		2014	Advanced	PDAC	No	59	15.2	3.6		6.7	2	1	Gemcitabine	erlotinib
867	25952464		2015	Advanced	PDAC	Yes	20	0	2.6		5.4	2	0	gemcitabine	tanespimycin
868	19833821		2010	excluded	PNET	Full Text	60		17		22	1	1	DOTATATE Y-90
869	9635523		1998	Excluded	other cancer	Abstract
870	21747745		2011	Excluded	other cancer	title
871	19243606		2009	advanced	PDAC	No	25	6			5.2	1	1	I131KAb201 antibodies
872	23217281		2012	advanced	PDAC	Yes	31		2.7		6.1	2	1	thalidomide	capecitabine
873	8039124		1994	Excluded	endpoint absent	full text
874	1487406		1992	Advanced	PDAC	No	17	0	2.83			1	0	edatrexate									TTP
875	23269537		2013	excluded	PNET	Full Text	12	50				1	1	Sunitinib									1 year PFS - 71%
876	12419748		2002	advanced	PDAC	No	43	33	6		11	2	0	gemcitabine	uracil/tegafur (UFT)
877	17030546		2007	Advanced	PDAC	No	43	19	5.7		7.5	3	0	gemcitabine	oxaliplatin	infusional 5-FU
878	21148613		2010	advanced	PDAC	Yes	77	1.4	1.31		3.68	1	1	sunitinib
879	33453146		2021	Excluded	Protocol	Abstract
880	11883385		2002	Excluded	other cancer	title
881	15657573		2004	Excluded	endpoint absent	full text
882	21058202		2010	advanced	PDAC	No	17	9.1	2.5		5	2	0	Gemcitabine	Curcumin								TTP
883	30407280		2018	excluded	PNET	Full Text	14	46	12			2	1	Endostar	temozolomide or dacarbazine + 5-fluorouracil (5-FU)								OS not reached
884	14556925		2003	Advanced	PDAC	No	34	5.9	1.4		5.3	1	0	glufosfamide									TTP
885	18779618		2008	excluded	PNET	Full Text	30	27	11.7			2	2	EverolimusRAD001	Octreotide LAR								1 year PFS -48%
886	29794066		2019	Excluded	other cancer	title
887	28292641		2017	Excluded	endpoint absent	full text
888	17470859		2007	Advanced	PDAC	No	47	26			13.8	4	0	Fluorouracil	Leucovorin	Mitomycin	Dipyridamole
889	19826418		2009	Advanced	PDAC	Yes	31	0	2.1		4.15	3	0	5-fluorouracil (5-FU),	folinic acid	irinotecan
	19826418		2009	Advanced	PDAC	Yes	30	7	1.5		3.73	3	0	5-fluorouracil (5-FU),	folinic acid	oxaliplatin
890	8777174		1996	Advanced	PDAC	no	48	21	4.5		9.5	3	0	leucovorin	5-fluorouracil (5-FU),	cisplatin
891	32977220		2020	Excluded	endpoint absent	Abstract
892	15611509		2004	advanced	PDAC	no	48	10.4	3.8		6.6	2	1	ISIS 2503 (H-ras antisense oligodeoxynucleotide isis 2503)	Gemcitabine
893	17264757		2007	Advanced	PDAC	Yes	33	22	6.1		8.1	5	0	irinotecan	gemcitabine	5-fluorouracil	leucovorin	cisplatin
894	8430190		1993	Excluded	Protocol	title
895	23572164		2013	excluded	PNET	Full Text	30	0	4.2			1	1	ganitumab									1yOS
896	22367239		2013	Advanced	PDAC	Yes	31	6.5			5	3	2	capecitabine	everolimus	cetuximab
897	23616126		2013	Excluded	endpoint absent	title
898	28470558		2017	Excluded	endpoint absent	full text
899	9020295		1997	Advanced	PDAC	No	18	37.5			5	4	1	5-FU	leucovorin	interferon-alpha-2b	cisplatin
900	9818081	18	1998	Advanced	PDAC	No	14	0	3.5		3.75	2	0	uracil/tegafur (UFT)	leucovorin
901	21831734	19	2011	excluded	endpoint absent	Abstract
902	33478521		2021	advanced	PDAC	no	52		8		13.8	3	0	gemcitabine	nab-paclitaxel	pegvorhyaluronidase alfa
	33478521		2021	advanced	PDAC	no	42		5.3		8.5	2	0	gemcitabine	nab-paclitaxel
903	27082562		2016	advanced	PDAC	no	28		3		7	3	0	gemcitabine	cisplatin	fluorouracil							TTP
	27082562		2016	advanced	PDAC	no	31		11		13	2	2	bevacizumab	cetuximab								TTP
904	18481063		2008	excluded	endpoint absent	Abstract
905	29242283		2018	advanced	PDAC	no	31	9.7	8.2			1	1	BEZ235
	29242283		2018	advanced	PDAC	no	31	9.7	10.8			1	1	everolimus
906	34837745		2021	advanced	PDAC	no	31	64.9	10.5		15.1	6	0	nab-paclitaxel	gemcitabine	Folinic Acid	Fluorouracil	Irinotecan	Oxaliplatin
907	26068189		2015	advanced	PDAC	yes	24	13	6		8.1	3	1	sorafenib	oxaliplatin	capecitabine
908	34086477		2021	excluded	other cancer	title
909	29025985		2018	excluded	endpoint absent	Abstract
910	15447997		2004	excluded	endpoint absent	Abstract
911	7960602		1994	excluded	endpoint absent	Abstract
912	16633299		2006	advanced	PDAC	yes	18	0	0.9		4.9	2	0	5-fluorouracil	Oxaliplatin								TTP
913	29866170		2018	advanced	PDAC	yes	39	10.3	3.8		8.5	4	0	Folinic Acid	Fluorouracil	Irinotecan	Oxaliplatin
914	9000605		1997	advanced	PDAC	no	40	25			7.8	3	0	leucovorin	carboplatin	5-fluorouracil
915	17188146		2006	excluded	endpoint absent	Abstract
916	20189980		2010	advanced	PDAC	no	106	13	4.4		7.7	1	0	gemcitabine
917	10426667		1998	advanced	PDAC	no	18	20			3.5	1	0	etoposide
918	11432627		2001	advanced	PDAC	no	54	25.9	4.8		9	3	0	leucovorin	5-fluorouracil	gemcitabine
919	27422303		2016	advanced	PDAC	yes	10		1.6		2.9	1	1	AUY922
920	15011787		2004	excluded	endpoint absent	Abstract
921	7834121		1994	excluded	endpoint absent	Abstract
922	29602584		2018	excluded	endpoint absent	Abstract
923	29258812		2018	excluded	endpoint absent	Abstract
924	16373060		2005	advanced	PDAC	no	46	7	3.3		5.2	2	0	gemcitabine	5-fluorouracil
925	27339809		2016	advanced	PDAC	yes	35		2.8		4.8	2	0	paclitaxel	S-1
926	31976786		2020	advanced	PDAC	no	27	74.1	10.1		15.5	3	1	gemcitabine	cisplatin	Veliparib
	31976786		2020	advanced	PDAC	no	23	65.2	9.7		16.4	2	0	gemcitabine	cisplatin
927	26063633		2015	excluded	PNET	Full Text	44	9.1	9.5		7.3	1	1	Pazopanib
928	15068609		2004	excluded	endpoint absent	Abstract
929	31357193		2020	excluded	PNET	Full Text	20	8	3		24.1	1	1	Ibrutinib
930	16421420		2006	excluded	PNET	Full Text	29	25				2	1	temozolomide	thalidomide								1-year survival was 79%
931	10353444		1999	Excluded	endpoint absent	full text
932	11505401		2001	early stage	PDAC	yes	42	26	5.4		7.1	2	0	gemcitabine	cisplatin
933	19319535		2009	Advanced	PDAC	no	45	33.3	5.1		8.7	4	0	gemcitabine	oxaliplatin	5-fluorouracil	leucovorin
934	7854778		1995	Excluded	endpoint absent	Full Text	14	25				2	2	Interlukin-2	Melatonin								1 year OS was 66%
935	30220407		2018	advanced	PDAC	yes	42	29	8.3		14.4	2	0	Nab-paclitaxel	gemcitabine
	30220407		2018	advanced	PDAC	yes	41	76	6.1		10.7	4	0	Nab-paclitaxel	gemcitabine	capecitabine	cisplatin
936	10955877		2000	Advanced	PDAC	no	51	17.4			6	2	0	5-fluorouracil	leucovorin
937	36028483		2022	advanced	PDAC	no	90	30.3	5.5		9.8	4	2	gemcitabine	nab-paclitaxel	durvalumab	tremelimumab
	36028483		2022	advanced	PDAC	no	90	23	5.4		8.8	2	0	gemcitabine	nab-paclitaxel
938	27975152		2017	Advanced	PDAC	yes	90	23	5.4		8.4	2	1	Refametinib	Gemcitabine
939	32623182		2020	advanced	PDAC	no	64	40.3	7.6		14.5	5	0	gemcitabine	nab-paclitaxel	Leucovorin	fluorouracil	Irinotecan
	32623182		2020	advanced	PDAC	no	63	26.7	6		12.2	2	0	nab-paclitaxel	gemcitabine
940	26091808		2015	advanced	PDAC	no	160	19	3.4		6.1	2	1	rigosertib	gemcitabine
	26091808		2015	advanced	PDAC	no	54	13	3.4		6.4	1	0	gemcitabine
941	27865590		2017	Excluded	endpoint absent	Full Text
942	35411926		2022	Excluded	endpoint absent	Full Text
943	8675099		1996	Excluded	endpoint absent	Full Text
944	34994885		2022	Excluded	other cancer	Abstract
945	11061606		2000	Excluded	endpoint absent	Full Text
946	1333517		1992	Excluded	other cancer	Title
947	26772812		2016	Advanced	PDAC	yes	44	15.9	1.82		10.1	2	0	docetaxel	oxaliplatin
948	10955876		2000	Advanced	PDAC	no	30	16.7			5	4	0	Cisplatin	cytarabine	caffeine	5-fluorouracil
949	8931668		1996	Excluded	endpoint absent	Abstract
950	26041481	19	2016	Excluded	endpoint absent	Abstract
951	11896099	20	2002	early stage	PDAC	No	30	31	6.2		11.5	2	0	Gemcitabine	oxaliplatin
	11896099		2002	advanced	PDAC	No	34	30.3	4.1		8.7	2	0	Gemcitabine	oxaliplatin
952	16645326		2006	Advanced	PDAC	yes	20	5	5		15	3	0	Irinotecan	5-Fluorouraci	Leucovorin
953	32988904		2020	Excluded	endpoint absent	full text
954	26747224		2016	Excluded	endpoint absent	Abstract
955	28397697		2017	Advanced	PDAC	No	114		5.9		11.4	4	0	Nab-paclitaxel	gemcitabine	leucovorin	fluorouracil
956	8826954		1996	advanced	PDAC	no	70	12.5			5.8	3	0	5-Fluorouraci	Levofolinic Acid	Oral Hydroxyurea
957	21632454		2011	excluded	PNET	Full Text	8		13			1	0	Valproic Acid									*12 month
958	35289915		2022	Excluded	endpoint absent	full text
959	29518779		2018	Excluded	endpoint absent	full text
960	19212708		2010	advanced	PDAC	yes	28	21	5.5		11.6	3	0	docetaxel	irinotecan	Leucovorin							TTP
961	22437754		2012	Excluded	other cancer	Title
962	10955874		2000	Excluded	other cancer	Title
963	25488966		2015	excluded	PNET	Full Text	58	41	13.2		34	3	2	Temsirolimus	Bevacizumab
964	8913842		1996	Advanced	PDAC	no	31	35			4.1	2	2	methotrexate	zidovudine
965	10561214		1999	Advanced	PDAC	no	53	5			13	3	1	hydroxyurea	fluorouracil	interferon alfa-2a
966	8625251		1996	Excluded	other cancer	Title
967	32669374		2020	Advanced	PDAC	yes	31	26	4.4		7.8	3	1	5-Fluorouracil	Oxaliplatin	Veliparib
968	34992255		2022	Excluded	other cancer	Title
969	9533521		1998	Excluded	other cancer	Title
970	29191855		2018	Excluded	endpoint absent	Abstract
971	31220446		2019	Excluded	endpoint absent	Abstract
972	34010146		2021	excluded	PNET	Full Text	37		48		86	3	1	GBq 177Lu-octreotate	capecitabine	temozolomide
973	22571859		2012	early stage	PDAC	no	37	61			17.3	3	1	cetuximab	gemcitabine	radiotherapy
974	34818478		2021	Excluded	other cancer	Title
975	15174603		2003	Excluded	other cancer	Title
976	22767582		2012	Advanced	PDAC	no	42	30	5.9		7.4	3	1	bevacizumab	gemcitabine	5-fluorouracil
977	26416564		2015	Excluded	other cancer	Abstract
978	25459392		2015	advanced	PDAC	no	54	6.1	3.325		3.5	1	0	gemcitabine			*TPP
	25459392		2015	advanced	PDAC	no	52	7.1	2.9		4.5	2	1	gemcitabine	sunitinib
979	33994125		2021	Excluded	endpoint absent	Full Text
980	34215673		2022	Excluded	endpoint absent	Abstract
981	29358173		2018	advanced	PDAC	yes	43	52.4	3.3		8.9	1	0	Gemcitabine
	29358173		2018	advanced	PDAC	yes	42	37.2	5.2		9.6	2	1	Gemcitabine	WT1 Peptide Vaccination
982	31663777		2019	Excluded	other cancer	Title
983	8391382		1993	Excluded	other cancer	Full Text
984	30115734		2019	Excluded	endpoint absent	full text
985	18618081		2009	advanced	PDAC	yes	14	0	1.7		2.9	1	0	L-alanosine
986	31230047		2019	Advanced	PDAC	yes	122	2	1.7		4.2	2	2	Ibrutinib	Durvalumab
987	25488684		2015	advanced	PDAC	yes	36	0	1.9		4	1	1	danusertib hydrochlorid
988	15170140		2004	Excluded	other cancer	Title
989	8384072		1993	Excluded	other cancer	Title
990	8937492		1996	Excluded	endpoint absent	Abstract
991	9915729		1999	Excluded	endpoint absent	full text
992	35616497		2022	Excluded	other cancer	Abstract
993	21128059		2010	Excluded	other cancer	Title
994	19575200		2010	Excluded	other cancer	Title
995	22313860		2012	Excluded	other cancer	Title
996	8912546		1996	Excluded	endpoint absent	full text
997	30952636		2019	Excluded	other cancer	Title
998	15627802		2004	Excluded	endpoint absent	Title
999	9498162		1997	Excluded	endpoint absent	Title
1000	27127841	20	2016	Excluded	other cancer	Title
1001	18586666	21	2008	Excluded	other cancer	Title
1002	21358214		2011	Excluded	Protocol	Abstract
1003	17705089		2007	Excluded	other cancer	Title
1004	35216869		2022	Excluded	other cancer	Title
1005	27381831		2016	Excluded	other cancer	Title
1006	26162609		2015	Excluded	other cancer	Title
1007	29071413		2017	Excluded	other cancer	Title
1008	17940390		2007	Excluded	other cancer	Title
1009	32381922		2020	Excluded	other cancer	Title
1010	33010112		2021	Excluded	other cancer	Title
1011	21424206		2011	Excluded	endpoint absent	Title
1012	27573564		2016	Excluded	other cancer	Title
1013	20621734		2010	Excluded	other cancer	Title
1014	32514802		2020	Excluded	other cancer	Title
1015	20541062		2010	Excluded	other cancer	Title
1016	11249643		2000	Excluded	other cancer	Title
1017	11901310		2002	Excluded	other cancer	Title
1018	28330462		2017	Excluded	other cancer	Abstract
1019	35635640		2022	Excluded	other cancer	Abstract
1020	26170158		2015	Excluded	other cancer	Title
1021	32386107		2020	Excluded	other cancer	Title
1022	19177022		2009	Excluded	other cancer	title
1023	22299055		2012	Excluded	endpoint absent	Abstract
1024	12439613		2002	Excluded	endpoint absent	Abstract
1025	34848480		2021	Excluded	other cancer	Title
1026	16142487		2006	Excluded	other cancer	Title
1027	1429097		1992	Excluded	other cancer	Title
1028	29474553		2018	Excluded	other cancer	Title
1029	32785799		2020	Excluded	other cancer	Abstract
1030	19404641		2009	Excluded	other cancer	Title
1031	27027312		2016	Excluded	other cancer	Title
1032	18795694		2008	Excluded	other cancer	Title
1033	7909695		1993	Excluded	endpoint absent	Abstract
1034	14739665		2004	Excluded	other cancer	Title
1035	15505626		2004	Excluded	other cancer	Title
1036	31154565		2019	Excluded	endpoint absent	full text
1037	31522033		2019	Excluded	endpoint absent	full text
1038	32449239		2020	Excluded	other cancer	Title
1039	28334948		2017	Excluded	other cancer	Title
1040	35165764		2022	Excluded	other cancer	Title
1041	30581069		2019	Excluded	other cancer	Title
1042	24715213		2014	Excluded	other cancer	full text
1043	32778095		2020	Excluded	other cancer	full text
1044	12855261		2003	Excluded	endpoint absent	full text
1045	35635652		2022	Excluded	other cancer	Title
1046	21931019		2011	Excluded	other cancer	Title
1047	14693063		2003	Excluded	endpoint absent	Abstract
1048	15685830		2004	Excluded	other cancer	Title
1049	15207020		2004	Excluded	other cancer	Title
1050	30284080	21	2019	Excluded	other cancer	Title
1051	24816908	22	2015	Excluded	other cancer	Abstract
1052	15774777		2005	Excluded	other cancer	Title
1053	28093654		2018	Excluded	other cancer	Abstract
1054	8689103		1996	Excluded	other cancer	Title
1055	17541589		2008	Excluded	other cancer	Title
1056	28088597		2017	Excluded	other cancer	Abstract
1057	33087333		2021	Excluded	other cancer	Title
1058	27979717		2017	Excluded	other cancer	Title
1059	16024530		2005	Excluded	other cancer	Title
1060	35393247		2022	Excluded	other cancer	Title
1061	29399853		2018	Excluded	other cancer	Title
1062	12065870		2002	Excluded	other cancer	Title
1063	18214482		2008	Excluded	other cancer	Title
1064	15637692		2005	Excluded	other cancer	Title
1065	30339627		2019	Excluded	other cancer	Title
1066	23812005		2013	Excluded	other cancer	Title
1067	29121415		2018	Excluded	other cancer	Title
1068	24628963		2014	Excluded	other cancer	Title
1069	24035405		2013	Excluded	other cancer	Abstract
1070	30953164		2019	Excluded	other cancer	Title
1071	20630899		2010	Excluded	other cancer	Title
1072	20628385		2010	Excluded	other cancer	title
1073	33741442		2021	Excluded	other cancer	Abstract
1074	30198057		2018	Excluded	other cancer	Title
1075	24563479		2014	Excluded	other cancer	Abstract
1076	30653423		2019	Excluded	other cancer	Abstract
1077	31527867		2019	Excluded	other cancer	Title
1078	32716739		2020	Excluded	other cancer	Title
1079	31415003		2020	Excluded	other cancer	Title
1080	24521695		2014	Excluded	other cancer	Title
1081	31558477		2020	Excluded	other cancer	Title
1082	28954285		2017	Excluded	other cancer	Abstract
1083	20946314		2010	Excluded	other cancer	Title
1084	29955136		2018	Excluded	other cancer	Title
1085	21386841		2011	Excluded	other cancer	Abstract
1086	28838379		2017	Excluded	other cancer	Title
1087	16356302		2005	Excluded	other cancer	Title
1088	15216958		2004	Excluded	other cancer	Title
1089	28561918		2017	Excluded	other cancer	Title
1090	33635605		2021	Excluded	other cancer	Title
1091	34563992		2021	Excluded	other cancer	Title
1092	7710986		1995	Excluded	other cancer	Title
1093	28150022		2017	Excluded	other cancer	Title
1094	32617667		2020	Excluded	other cancer	Title
1095	15971308		2004	Excluded	other cancer	Abstract
1096	22187203		2012	Excluded	other cancer	Title
1097	15288289		2004	Excluded	other cancer	Title
1098	33083913		2021	Excluded	other cancer	Title
1099	7917927		1994	Excluded	other cancer	Abstract
1100	27820684	22	2017	Excluded	other cancer	Title
1101	33198671	23	2020	Excluded	other cancer	Title
1102	23763511		2013	Excluded	other cancer	Abstract
1103	32532787		2020	Excluded	other cancer	Abstract
1104	27704266		2017	Excluded	other cancer	Title
1105	31682550		2020	Excluded	other cancer	Abstract
1106	26276744		2015	Excluded	other cancer	Title
1107	30072388		2019	Excluded	other cancer	Title
1108	35657463		2022	Excluded	other cancer	Title
1109	17200360		2007	Excluded	other cancer	Abstract
1110	7696165		1994	Excluded	other cancer	Abstract
1111	15447994		2004	Excluded	other cancer	Title
1112	8372205		1993	Excluded	endpoint absent	Title
1113	8452115		1993	Excluded	other cancer	Abstract
1114	34922298		2022	Excluded	other cancer	Title
1115	31176752		2019	Excluded	other cancer	Title
1116	27261467		2016	Excluded	other cancer	Abstract
1117	27171514		2016	Excluded	other cancer	Title
1118	35193933		2022	Excluded	endpoint absent	Title
1119	35176457		2022	Excluded	other cancer	full text
1120	31285591		2019	Excluded	other cancer	Title
1121	19170226		2009	Excluded	endpoint absent	Title
1122	24012098		2013	Excluded	other cancer	Title
1123	22778320		2012	Excluded	other cancer	Title
1124	30650184		2019	Excluded	other cancer	Title
1125	35843174		2022	Excluded	endpoint absent	Title
1126	28621236		2017	Excluded	other cancer	Title
1127	33048619		2020	Excluded	other cancer	Title
1128	34185551		2021	Excluded	other cancer	Title
1129	35302585		2022	Excluded	other cancer	Abstract
1130	25756398		2015	Excluded	endpoint absent	Title
1131	34862248		2022	Excluded	other cancer	Title
1132	32469386		2020	Excluded	other cancer	Title
1133	32105622		2020	Excluded	other cancer	Title
1134	35324465		2022	Excluded	other cancer	Abstract
1135	30236511		2018	Excluded	other cancer	Title
1136	34077237		2021	Excluded	other cancer	Title
1137	25454413		2014	Excluded	other cancer	Title
1138	16127778		2005	Excluded	other cancer	Title
1139	31615466		2019	Excluded	other cancer	Title
1140	32757459		2021	Excluded	other cancer	Title
1141	9402179		1997	Excluded	other cancer	Abstract
1142	16877721		2006	Excluded	other cancer	Abstract
1143	34143971		2021	Excluded	other cancer	Title
1144	35033226		2022	Excluded	other cancer	Title
1145	35101942		2022	Excluded	other cancer	Title
1146	24053191		2013	Excluded	other cancer	Title
1147	28864693		2017	Excluded	other cancer	Title
1148	29515114		2018	Excluded	other cancer	Title
1149	31980466		2020	Excluded	other cancer	Abstract
1150	35512726	23	2022	Excluded	other cancer	Title
